# Supplementary material for: Structural and mechanistic characterization of bifunctional heparan sulfate N-deacetylase-N-sulfotransferase 1
Source: Nat Commun. 2024 Feb 13;15:1326. doi: 10.1038/s41467-024-45419-4 (PMC10864358; doi:10.1038/s41467-024-45419-4)
Supplement: Supplementary file 7 — Source Data [file 41467_2024_45419_MOESM7_ESM.xlsx]

## Sheet: Fig 1c 1d
Figure 1c									Figure 1d
PAPS									HPLC traces								Quantitation graph
conc (uM)	Turnover (min-1)								Elution time (s)	(A232) 1 h digest	(A232) 2 h digest	(A232) 4 h digest	(A232) 8 h digest	(A232) 11 h digest			Digest time (h)	% UA-GlcNAc	% UA-GlcNS
50	0.0890892	0.068063	0.0829149						0.3	0.000231	0.000299	0.000462	0.000272	0.000584			1	97.9735	2.02648
25	0.0760641	0.100521	0.078985						0.6	0.000176	0.000149	0.00038	0.000149	0.00053			2	86.7278	13.2722
12.5	0.0665196	0.0647872	0.0801853						0.9	0.000136	5.43e-05	0.000258	2.71e-05	0.000475			4	61.137	38.863
6.25	0.0445327	0.0707598	0.0703542						1.2	9.5e-05	-1.36e-05	0.00019	-9.5e-05	0.000462			8	19.1806	80.8194
3.125	0.0505276	0.0260954	0.0434655						1.5	6.79e-05	-5.43e-05	0.000149	-0.000149	0.000448			11	0.00013214	99.9999
0	0.0125138	0.0153155	0.00423873						1.8	6.79e-05	-9.5e-05	0.000163	-0.00019	0.000475
									2.1	8.14e-05	-0.000109	0.00019	-0.00019	0.000462
HS									2.4	8.14e-05	-9.5e-05	0.000217	-0.000217	0.000448
conc (mg/mL)	Turnover (min-1)								2.7	5.43e-05	-6.79e-05	0.00019	-0.000244	0.000448
1	0.14075	0.134592	0.138929						3	5.43e-05	-6.79e-05	0.000163	-0.000271	0.000475
0.5	0.114253	0.10492	0.0970899						3.3	6.79e-05	-5.43e-05	0.000136	-0.000258	0.000489
0.25	0.0666121	0.068183	0.0736094						3.6	8.14e-05	-4.07e-05	0.000163	-0.000244	0.000502
0.125	0.0378645	0.0429679	0.0441475						3.9	6.79e-05	-2.71e-05	0.000136	-0.000271	0.000489
0.0625	0.0205764	0.0201634	0.0196747						4.2	6.79e-05	-4.07e-05	0.000136	-0.000271	0.000502
0.03125	0.00740494	0.00850529	0.0094688						4.5	6.79e-05	-2.71e-05	0.000136	-0.000258	0.000489
0.015625	0.00230731	0.00611232	0.00349864						4.8	8.14e-05	-1.36e-05	0.000149	-0.000231	0.000475
0	0	0	0						5.1	5.43e-05	2.71e-05	0.000136	-0.000258	0.000475
									5.4	6.79e-05	2.71e-05	0.000149	-0.000244	0.000475
K5									5.7	5.43e-05	5.43e-05	0.000163	-0.000217	0.000489
conc (mg/mL)	Turnover (min-1)								6	8.14e-05	6.79e-05	0.00019	-0.000204	0.000502
0.84	0.07348	0.07696	0.06072						6.3	8.14e-05	8.14e-05	0.000176	-0.000204	0.00053
0.56	0.06784	0.0676	0.05844	0.0512					6.6	6.79e-05	9.5e-05	0.00019	-0.000204	0.000557
0.373333	0.05356	0.05484	0.04508	0.04156					6.9	6.79e-05	0.000136	0.000176	-0.000217	0.000557
0.248889	0.037748	0.038668	0.031588	0.030528					7.2	6.79e-05	0.000149	0.00019	-0.000204	0.000557
0.165926	0.024328	0.021624	0.02182	0.018088					7.5	6.79e-05	0.00019	0.000163	-0.000217	0.000557
0.110617	0.018464	0.016212	0.012292	0.012248					7.8	9.5e-05	0.00019	0.000163	-0.00019	0.00057
0.0737449	0.013724	0.012228	0.008564						8.1	8.14e-05	0.000204	0.000163	-0.00019	0.000557
0	0.0015412	0.0004508	-0.00023	-0.001762					8.4	9.5e-05	0.000217	0.000176	-0.000163	0.000543
									8.7	8.14e-05	0.000231	0.000163	-0.000176	0.000543
									9	8.14e-05	0.000244	0.000149	-0.000163	0.000557
									9.3	6.79e-05	0.000258	0.000136	-0.000163	0.000584
									9.6	8.14e-05	0.000272	0.000149	-0.000136	0.000557
									9.9	8.14e-05	0.000299	0.000163	-0.000122	0.00057
									10.2	6.79e-05	0.000326	0.000149	-0.000109	0.00057
									10.5	5.43e-05	0.000339	0.000136	-9.5e-05	0.000584
									10.8	5.43e-05	0.000353	0.000122	-6.79e-05	0.00057
									11.1	6.79e-05	0.00038	0.000122	-6.79e-05	0.000557
									11.4	6.79e-05	0.000394	0.000122	-6.79e-05	0.000557
									11.7	9.5e-05	0.000407	0.000109	-6.79e-05	0.000557
									12	0.000109	0.000407	0.000109	-4.07e-05	0.000543
									12.3	9.5e-05	0.000435	0.000109	-2.71e-05	0.000543
									12.6	9.5e-05	0.000448	9.5e-05	-2.71e-05	0.000557
									12.9	9.5e-05	0.000462	8.14e-05	-1.36e-05	0.000557
									13.2	0.000109	0.000462	9.5e-05	0	0.000557
									13.5	9.5e-05	0.000475	0.000109	2.71e-05	0.000543
									13.8	8.14e-05	0.000502	0.000122	2.71e-05	0.00053
									14.1	6.79e-05	0.000489	9.5e-05	2.71e-05	0.000516
									14.4	6.79e-05	0.000475	8.14e-05	5.43e-05	0.000502
									14.7	8.14e-05	0.000475	6.79e-05	8.14e-05	0.000502
									15	9.5e-05	0.000502	6.79e-05	8.14e-05	0.000516
									15.3	9.5e-05	0.000516	6.79e-05	9.5e-05	0.00053
									15.6	9.5e-05	0.000543	5.43e-05	0.000122	0.000516
									15.9	8.14e-05	0.000557	8.14e-05	0.000136	0.000489
									16.2	6.79e-05	0.00057	8.14e-05	0.000136	0.000462
									16.5	5.43e-05	0.00057	9.5e-05	0.000136	0.000448
									16.8	4.07e-05	0.000584	9.5e-05	0.000149	0.000448
									17.1	5.43e-05	0.000598	9.5e-05	0.000163	0.000462
									17.4	5.43e-05	0.000625	9.5e-05	0.000136	0.000475
									17.7	6.79e-05	0.000638	0.000109	0.000149	0.000489
									18	6.79e-05	0.000638	0.000109	0.000149	0.000462
									18.3	8.14e-05	0.000652	0.000136	0.000176	0.000435
									18.6	9.5e-05	0.000666	0.000136	0.000163	0.000448
									18.9	0.000109	0.000652	0.000136	0.000163	0.000462
									19.2	0.000122	0.000652	0.000149	0.000176	0.000475
									19.5	0.000122	0.000652	0.000149	0.000204	0.000475
									19.8	0.000122	0.000652	0.000149	0.000204	0.000462
									20.1	0.000109	0.000638	0.000136	0.000204	0.000462
									20.4	0.000122	0.000652	0.000122	0.000217	0.000435
									20.7	0.000122	0.000652	0.000136	0.000244	0.000421
									21	0.000122	0.000679	0.000136	0.000244	0.000435
									21.3	0.000109	0.000693	0.000149	0.000231	0.000448
									21.6	9.5e-05	0.000706	0.000136	0.000217	0.000448
									21.9	0.000109	0.000693	0.000149	0.000244	0.000448
									22.2	0.000109	0.000706	0.000176	0.000258	0.000448
									22.5	9.5e-05	0.000693	0.00019	0.000258	0.000448
									22.8	9.5e-05	0.000693	0.000176	0.000272	0.000448
									23.1	9.5e-05	0.000693	0.000163	0.000312	0.000435
									23.4	9.5e-05	0.00072	0.000176	0.000312	0.000435
									23.7	8.14e-05	0.000733	0.00019	0.000299	0.000448
									24	9.5e-05	0.000733	0.000204	0.000299	0.000462
									24.3	0.000136	0.00072	0.000204	0.000326	0.000462
									24.6	0.000136	0.00072	0.000217	0.000339	0.000448
									24.9	0.000122	0.000733	0.000204	0.000326	0.000448
									25.2	0.000122	0.00072	0.000204	0.000339	0.000462
									25.5	0.000122	0.000733	0.000204	0.000367	0.000489
									25.8	0.000136	0.000733	0.000217	0.000367	0.000502
									26.1	0.000122	0.000761	0.000217	0.000367	0.000502
									26.4	0.000109	0.000747	0.000217	0.000367	0.000502
									26.7	0.000122	0.000761	0.000217	0.00038	0.000516
									27	0.000109	0.000761	0.000231	0.000394	0.00053
									27.3	9.5e-05	0.000774	0.000217	0.000367	0.00053
									27.6	9.5e-05	0.000761	0.000231	0.000367	0.00053
									27.9	9.5e-05	0.000774	0.000244	0.00038	0.000516
									28.2	9.5e-05	0.000788	0.000258	0.000394	0.000516
									28.5	9.5e-05	0.000801	0.000244	0.000367	0.000543
									28.8	8.14e-05	0.000815	0.000258	0.000367	0.00057
									29.1	8.14e-05	0.000815	0.000272	0.000353	0.00057
									29.4	9.5e-05	0.000815	0.000285	0.00038	0.00057
									29.7	9.5e-05	0.000815	0.000299	0.000353	0.000557
									30	9.5e-05	0.000801	0.000312	0.00038	0.00057
									30.3	0.000109	0.000788	0.000326	0.000394	0.000543
									30.6	0.000122	0.000788	0.000339	0.000421	0.000557
									30.9	0.000122	0.000801	0.000326	0.000407	0.000557
									31.2	0.000136	0.000801	0.000339	0.000394	0.000557
									31.5	0.000122	0.000801	0.000326	0.000394	0.000543
									31.8	0.000136	0.000801	0.000339	0.000407	0.000543
									32.1	0.000149	0.000801	0.000339	0.000394	0.000557
									32.4	0.000149	0.000801	0.000339	0.000394	0.00057
									32.7	0.000136	0.000788	0.000339	0.000407	0.00057
									33	0.000136	0.000801	0.000339	0.000421	0.00057
									33.3	0.000136	0.000801	0.000326	0.000421	0.00057
									33.6	0.000136	0.000801	0.000326	0.000407	0.000584
									33.9	0.000149	0.000788	0.000339	0.000421	0.000598
									34.2	0.000163	0.000788	0.000353	0.000448	0.000584
									34.5	0.000149	0.000801	0.000367	0.000448	0.000598
									34.8	0.000136	0.000801	0.000367	0.000448	0.000611
									35.1	0.000136	0.000774	0.000367	0.000448	0.000638
									35.4	0.000149	0.000788	0.00038	0.000448	0.000625
									35.7	0.000149	0.000788	0.000367	0.000448	0.000625
									36	0.000149	0.000801	0.000353	0.000421	0.000638
									36.3	0.000136	0.000801	0.000353	0.000421	0.000638
									36.6	0.000136	0.000788	0.000367	0.000462	0.000638
									36.9	0.000122	0.000788	0.000394	0.000462	0.000652
									37.2	0.000109	0.000801	0.000394	0.000462	0.000638
									37.5	0.000122	0.000801	0.000394	0.000462	0.000638
									37.8	0.000136	0.000801	0.00038	0.000462	0.000625
									38.1	0.000163	0.000815	0.000394	0.000475	0.000638
									38.4	0.000163	0.000815	0.000407	0.000475	0.000638
									38.7	0.000149	0.000801	0.000421	0.000462	0.000625
									39	0.000149	0.000815	0.000421	0.000475	0.000598
									39.3	0.000149	0.000801	0.000407	0.000489	0.000611
									39.6	0.000149	0.000829	0.00038	0.000462	0.000638
									39.9	0.000149	0.000801	0.000353	0.000462	0.000666
									40.2	0.000136	0.000788	0.000353	0.000462	0.000666
									40.5	0.000149	0.000788	0.000367	0.000475	0.000652
									40.8	0.000136	0.000788	0.000367	0.000462	0.000666
									41.1	0.000149	0.000788	0.000367	0.000462	0.000652
									41.4	0.000149	0.000788	0.00038	0.000462	0.000638
									41.7	0.000149	0.000788	0.000407	0.000462	0.000625
									42	0.000136	0.000801	0.000407	0.000448	0.000638
									42.3	0.000136	0.000801	0.000394	0.000435	0.000666
									42.6	0.000149	0.000801	0.000394	0.000448	0.000679
									42.9	0.000163	0.000801	0.000394	0.000462	0.000666
									43.2	0.000163	0.000815	0.000394	0.000462	0.000652
									43.5	0.000149	0.000801	0.000394	0.000448	0.000652
									43.8	0.000149	0.000801	0.000394	0.000448	0.000638
									44.1	0.000136	0.000801	0.000407	0.000475	0.000625
									44.4	0.000136	0.000815	0.000407	0.000462	0.000638
									44.7	0.000136	0.000788	0.000394	0.000448	0.000666
									45	0.000149	0.000761	0.00038	0.000448	0.000679
									45.3	0.00019	0.000761	0.000367	0.000462	0.000679
									45.6	0.000176	0.000761	0.000367	0.000448	0.000679
									45.9	0.000176	0.000761	0.00038	0.000435	0.000693
									46.2	0.000163	0.000761	0.00038	0.000448	0.000666
									46.5	0.000163	0.000761	0.000394	0.000475	0.000666
									46.8	0.000149	0.000761	0.000394	0.000475	0.000652
									47.1	0.000149	0.000774	0.000394	0.000448	0.000666
									47.4	0.000149	0.000747	0.000407	0.000421	0.000679
									47.7	0.000176	0.000747	0.000421	0.000448	0.000666
									48	0.000176	0.000761	0.000421	0.000448	0.000666
									48.3	0.000163	0.000761	0.000394	0.000435	0.000679
									48.6	0.000176	0.000761	0.000394	0.000421	0.000679
									48.9	0.000149	0.000761	0.000394	0.000435	0.000666
									49.2	0.000149	0.000761	0.000394	0.000421	0.000666
									49.5	0.000149	0.000761	0.00038	0.000407	0.000679
									49.8	0.000163	0.000733	0.000367	0.000394	0.000679
									50.1	0.00019	0.000706	0.000367	0.000421	0.000679
									50.4	0.000176	0.000693	0.000367	0.000421	0.000693
									50.7	0.000176	0.000693	0.000367	0.000407	0.000706
									51	0.000176	0.000666	0.000367	0.000394	0.00072
									51.3	0.00019	0.000652	0.000353	0.00038	0.000693
									51.6	0.000176	0.000666	0.000353	0.00038	0.000666
									51.9	0.000176	0.000679	0.000353	0.000367	0.000666
									52.2	0.000176	0.000693	0.000367	0.000367	0.000666
									52.5	0.000176	0.000679	0.000367	0.00038	0.000666
									52.8	0.000176	0.000679	0.000367	0.000394	0.000679
									53.1	0.000163	0.000666	0.000353	0.00038	0.000706
									53.4	0.000163	0.000666	0.000353	0.000367	0.000706
									53.7	0.000176	0.000666	0.000367	0.000367	0.000706
									54	0.000204	0.000679	0.00038	0.000367	0.000706
									54.3	0.000217	0.000679	0.000367	0.000339	0.000706
									54.6	0.000204	0.000679	0.000367	0.000339	0.000706
									54.9	0.000176	0.000679	0.000367	0.000339	0.000706
									55.2	0.000176	0.000679	0.000353	0.000367	0.000706
									55.5	0.000163	0.000679	0.000353	0.000353	0.000706
									55.8	0.000176	0.000652	0.000353	0.000339	0.000706
									56.1	0.000163	0.000652	0.000339	0.000339	0.000693
									56.4	0.000149	0.000666	0.000353	0.000353	0.000693
									56.7	0.000149	0.000679	0.000367	0.000353	0.000679
									57	0.000136	0.000679	0.00038	0.000339	0.000693
									57.3	0.000149	0.000679	0.000367	0.000339	0.000666
									57.6	0.000163	0.000679	0.00038	0.000353	0.000652
									57.9	0.000163	0.000666	0.00038	0.000353	0.000652
									58.2	0.000149	0.000652	0.000394	0.000353	0.000652
									58.5	0.000136	0.000638	0.00038	0.000339	0.000652
									58.8	0.000136	0.000638	0.00038	0.000367	0.000666
									59.1	0.000149	0.000638	0.00038	0.000353	0.000666
									59.4	0.000136	0.000625	0.00038	0.000339	0.000666
									59.7	0.000122	0.000598	0.00038	0.000326	0.000652
									60	8.14e-05	0.000598	0.000367	0.000339	0.000638
									60.3	4.07e-05	0.000611	0.000367	0.000353	0.000625
									60.6	-1.36e-05	0.000598	0.000367	0.000339	0.000625
									60.9	-5.43e-05	0.00057	0.000353	0.000326	0.000584
									61.2	-8.14e-05	0.00053	0.000353	0.000312	0.000543
									61.5	-8.14e-05	0.00053	0.000326	0.000299	0.000475
									61.8	-5.43e-05	0.000502	0.000285	0.000272	0.000435
									62.1	1.36e-05	0.000502	0.000231	0.000231	0.000421
									62.4	9.5e-05	0.00053	0.000204	0.000217	0.000448
									62.7	0.000163	0.00057	0.00019	0.000217	0.000502
									63	0.000204	0.000611	0.000204	0.000217	0.00057
									63.3	0.000258	0.000638	0.000244	0.000258	0.000652
									63.6	0.000299	0.000679	0.000299	0.000312	0.000706
									63.9	0.000394	0.000788	0.000394	0.000367	0.000815
									64.2	0.000502	0.000965	0.000462	0.000435	0.000951
									64.5	0.000706	0.00124	0.000584	0.00057	0.00114
									64.8	0.000978	0.00165	0.000774	0.000829	0.0014
									65.1	0.00128	0.00219	0.00106	0.0012	0.00175
									65.4	0.00162	0.00283	0.00143	0.00163	0.00215
									65.7	0.00192	0.00347	0.00186	0.00216	0.00255
									66	0.00218	0.00406	0.00233	0.00271	0.00289
									66.3	0.00235	0.00449	0.00276	0.0032	0.00315
									66.6	0.00244	0.00471	0.00309	0.00353	0.00331
									66.9	0.00244	0.00471	0.00331	0.00372	0.00335
									67.2	0.00237	0.00454	0.00338	0.00373	0.00327
									67.5	0.00225	0.00424	0.00331	0.00361	0.00313
									67.8	0.00207	0.00383	0.00315	0.00335	0.00294
									68.1	0.00188	0.00339	0.00289	0.00302	0.0027
									68.4	0.00167	0.00296	0.00263	0.0027	0.00244
									68.7	0.0015	0.00257	0.00234	0.00237	0.00218
									69	0.00129	0.0022	0.00204	0.00201	0.00197
									69.3	0.00111	0.00188	0.00177	0.0017	0.0018
									69.6	0.000978	0.00159	0.00152	0.00144	0.00162
									69.9	0.000869	0.00137	0.00132	0.00124	0.00145
									70.2	0.000761	0.0012	0.00114	0.00105	0.00135
									70.5	0.000666	0.00105	0.000978	0.00091	0.00125
									70.8	0.000584	0.00091	0.000856	0.000815	0.00114
									71.1	0.000516	0.000829	0.000774	0.000747	0.00106
									71.4	0.000448	0.000774	0.00072	0.000693	0.000992
									71.7	0.000407	0.000733	0.000666	0.000652	0.000924
									72	0.00038	0.000679	0.000611	0.000625	0.000883
									72.3	0.000367	0.000638	0.000557	0.000611	0.000829
									72.6	0.000339	0.000625	0.000502	0.000584	0.000815
									72.9	0.000299	0.000611	0.000462	0.000543	0.000801
									73.2	0.000299	0.000584	0.000435	0.000502	0.000788
									73.5	0.000285	0.000584	0.000435	0.000489	0.000761
									73.8	0.000272	0.000584	0.000435	0.000462	0.000788
									74.1	0.000258	0.000598	0.000421	0.000421	0.000801
									74.4	0.000258	0.00057	0.000407	0.000394	0.000815
									74.7	0.000244	0.00057	0.000407	0.000353	0.000801
									75	0.000231	0.00057	0.00038	0.000339	0.000801
									75.3	0.000217	0.00057	0.000353	0.000299	0.000801
									75.6	0.000204	0.000557	0.000326	0.000312	0.000815
									75.9	0.000204	0.000543	0.000353	0.000339	0.000815
									76.2	0.000231	0.000543	0.000367	0.000353	0.000815
									76.5	0.000217	0.00053	0.00038	0.000326	0.000801
									76.8	0.000217	0.00053	0.000367	0.000312	0.000801
									77.1	0.000231	0.000516	0.000353	0.000326	0.000801
									77.4	0.000217	0.000543	0.000339	0.000353	0.000842
									77.7	0.000231	0.00057	0.000339	0.000326	0.000856
									78	0.000231	0.000584	0.000339	0.000312	0.000883
									78.3	0.000244	0.000584	0.000339	0.000312	0.000897
									78.6	0.000258	0.000611	0.000353	0.000339	0.00091
									78.9	0.000258	0.000611	0.000326	0.000353	0.000937
									79.2	0.000258	0.000611	0.000326	0.000353	0.000951
									79.5	0.000244	0.000611	0.000326	0.000394	0.000937
									79.8	0.000244	0.000611	0.000353	0.000407	0.000924
									80.1	0.000244	0.000625	0.000353	0.000394	0.000937
									80.4	0.000258	0.000598	0.000367	0.000394	0.000951
									80.7	0.000272	0.000584	0.000353	0.000407	0.000965
									81	0.000272	0.000584	0.000353	0.000435	0.000978
									81.3	0.000272	0.000584	0.000353	0.000435	0.00102
									81.6	0.000272	0.000598	0.000367	0.000421	0.00105
									81.9	0.000272	0.000584	0.000367	0.000421	0.00103
									82.2	0.000258	0.000584	0.00038	0.000462	0.00102
									82.5	0.000244	0.000611	0.000367	0.000475	0.00102
									82.8	0.000244	0.000611	0.000367	0.000489	0.00105
									83.1	0.000258	0.000611	0.000367	0.000489	0.00105
									83.4	0.000272	0.000598	0.00038	0.000502	0.00106
									83.7	0.000272	0.000611	0.00038	0.000502	0.00106
									84	0.000285	0.000611	0.00038	0.000502	0.00109
									84.3	0.000285	0.000611	0.00038	0.00053	0.00109
									84.6	0.000312	0.000611	0.00038	0.000543	0.00109
									84.9	0.000326	0.000638	0.00038	0.000543	0.00107
									85.2	0.000339	0.000625	0.00038	0.000543	0.00107
									85.5	0.000353	0.000611	0.000394	0.000543	0.00106
									85.8	0.00038	0.000611	0.000407	0.00057	0.00106
									86.1	0.00038	0.000638	0.000407	0.000557	0.00109
									86.4	0.000367	0.000638	0.000407	0.000557	0.00111
									86.7	0.000367	0.000638	0.000407	0.00057	0.00111
									87	0.000367	0.000625	0.000421	0.000584	0.00113
									87.3	0.000367	0.000638	0.000421	0.000584	0.00113
									87.6	0.000367	0.000638	0.000421	0.00057	0.00114
									87.9	0.000367	0.000638	0.000394	0.00057	0.00114
									88.2	0.00038	0.000638	0.000421	0.000584	0.00114
									88.5	0.000394	0.000652	0.000435	0.000598	0.00116
									88.8	0.000394	0.000652	0.000435	0.000598	0.00117
									89.1	0.000407	0.000666	0.000448	0.000598	0.00118
									89.4	0.000407	0.000666	0.000435	0.000611	0.0012
									89.7	0.000435	0.000666	0.000448	0.000638	0.00118
									90	0.000435	0.000652	0.000448	0.000625	0.0012
									90.3	0.000448	0.000652	0.000448	0.000625	0.00121
									90.6	0.000462	0.000652	0.000448	0.000638	0.00122
									90.9	0.000448	0.000638	0.000462	0.000652	0.00124
									91.2	0.000421	0.000652	0.000462	0.000652	0.00124
									91.5	0.000421	0.000638	0.000448	0.000666	0.00124
									91.8	0.000435	0.000638	0.000462	0.000652	0.00125
									92.1	0.000448	0.000638	0.000475	0.000666	0.00125
									92.4	0.000475	0.000652	0.000475	0.000666	0.00125
									92.7	0.000489	0.000666	0.000462	0.000693	0.00124
									93	0.000489	0.000666	0.000448	0.000706	0.00125
									93.3	0.000489	0.000652	0.000448	0.000747	0.00128
									93.6	0.000475	0.000666	0.000448	0.00072	0.0013
									93.9	0.000448	0.000638	0.000448	0.000706	0.00132
									94.2	0.000435	0.000652	0.000462	0.000706	0.0013
									94.5	0.000448	0.000666	0.000475	0.000706	0.0013
									94.8	0.000462	0.000679	0.000475	0.000706	0.0013
									95.1	0.000475	0.000652	0.000489	0.000706	0.00129
									95.4	0.000475	0.000638	0.000475	0.00072	0.00129
									95.7	0.000516	0.000625	0.000475	0.000747	0.00132
									96	0.000516	0.000652	0.000448	0.000747	0.00133
									96.3	0.00053	0.000652	0.000448	0.000747	0.00133
									96.6	0.000516	0.000666	0.000448	0.000733	0.00135
									96.9	0.00053	0.000652	0.000475	0.000747	0.00136
									97.2	0.00053	0.000666	0.000489	0.000747	0.00137
									97.5	0.00053	0.000666	0.000489	0.000761	0.00141
									97.8	0.00053	0.000652	0.000502	0.000774	0.0014
									98.1	0.000543	0.000666	0.000502	0.000801	0.0014
									98.4	0.000543	0.000666	0.000489	0.000788	0.0014
									98.7	0.00057	0.000666	0.000462	0.000801	0.0014
									99	0.000598	0.000638	0.000462	0.000788	0.0014
									99.3	0.000611	0.000625	0.000475	0.000815	0.00139
									99.6	0.000611	0.000625	0.000502	0.000815	0.00139
									99.9	0.000598	0.000652	0.000516	0.000815	0.00141
									100.2	0.000584	0.000652	0.000516	0.000829	0.00141
									100.5	0.000598	0.000652	0.00053	0.000829	0.00143
									100.8	0.000598	0.000652	0.000543	0.000842	0.00143
									101.1	0.000611	0.000666	0.00053	0.000842	0.00143
									101.4	0.000611	0.000666	0.000502	0.000842	0.00144
									101.7	0.000638	0.000666	0.000489	0.000842	0.00145
									102	0.000638	0.000652	0.000489	0.000856	0.00147
									102.3	0.000638	0.000638	0.000489	0.000842	0.00147
									102.6	0.000625	0.000625	0.000489	0.000869	0.00144
									102.9	0.000625	0.000625	0.000502	0.000869	0.00143
									103.2	0.000625	0.000625	0.000502	0.000883	0.00141
									103.5	0.000625	0.000625	0.000502	0.000869	0.00144
									103.8	0.000611	0.000625	0.000475	0.000856	0.00144
									104.1	0.000611	0.000625	0.000489	0.000856	0.00143
									104.4	0.000598	0.000625	0.000489	0.000856	0.00144
									104.7	0.000584	0.000625	0.000475	0.000842	0.00145
									105	0.000584	0.00057	0.000462	0.000842	0.00145
									105.3	0.000584	0.00053	0.000448	0.000829	0.00144
									105.6	0.000584	0.000502	0.000435	0.000842	0.00143
									105.9	0.00057	0.000502	0.000421	0.000815	0.00143
									106.2	0.000557	0.000502	0.000407	0.000774	0.00143
									106.5	0.000557	0.000489	0.000407	0.000788	0.0014
									106.8	0.000557	0.000475	0.000407	0.000801	0.00139
									107.1	0.000557	0.000448	0.000394	0.000788	0.0014
									107.4	0.000557	0.000407	0.00038	0.000761	0.00139
									107.7	0.00053	0.000367	0.000353	0.000733	0.00136
									108	0.000502	0.000339	0.000339	0.000733	0.00135
									108.3	0.000502	0.000326	0.000312	0.000733	0.00132
									108.6	0.000489	0.000285	0.000285	0.00072	0.00129
									108.9	0.000462	0.000231	0.000244	0.00072	0.00126
									109.2	0.000448	0.00019	0.000231	0.000706	0.00126
									109.5	0.000448	0.000163	0.000204	0.000693	0.00125
									109.8	0.000421	0.000122	0.000176	0.000666	0.00124
									110.1	0.000407	8.14e-05	0.000163	0.000652	0.0012
									110.4	0.000407	4.07e-05	0.000149	0.000652	0.00118
									110.7	0.000394	2.71e-05	0.000136	0.000638	0.00118
									111	0.000394	0	0.000109	0.000611	0.0012
									111.3	0.00038	-2.71e-05	8.14e-05	0.000584	0.00118
									111.6	0.00038	-5.43e-05	6.79e-05	0.00057	0.00116
									111.9	0.000367	-8.14e-05	5.43e-05	0.000557	0.00114
									112.2	0.000326	-9.5e-05	2.71e-05	0.00053	0.00116
									112.5	0.000299	-0.000122	0	0.000516	0.00116
									112.8	0.000285	-0.000136	1.36e-05	0.000516	0.00114
									113.1	0.000285	-0.000149	-1.36e-05	0.000516	0.00113
									113.4	0.000312	-0.000149	-2.71e-05	0.000489	0.00114
									113.7	0.000326	-0.000163	-4.07e-05	0.000489	0.00117
									114	0.000339	-0.000149	-5.43e-05	0.000489	0.00118
									114.3	0.000326	-0.000136	-4.07e-05	0.000489	0.0012
									114.6	0.000312	-0.000136	-4.07e-05	0.000462	0.00121
									114.9	0.000299	-0.000136	-2.71e-05	0.000448	0.00121
									115.2	0.000299	-0.000149	-2.71e-05	0.000421	0.00121
									115.5	0.000326	-0.000136	-5.43e-05	0.000421	0.00121
									115.8	0.000339	-0.000109	-8.14e-05	0.000421	0.00122
									116.1	0.000353	-9.5e-05	-8.14e-05	0.000421	0.00124
									116.4	0.000367	-6.79e-05	-5.43e-05	0.000407	0.00124
									116.7	0.00038	-5.43e-05	-5.43e-05	0.000421	0.00125
									117	0.00038	-4.07e-05	-5.43e-05	0.000421	0.00128
									117.3	0.000394	-4.07e-05	-6.79e-05	0.000421	0.0013
									117.6	0.000394	-2.71e-05	-5.43e-05	0.000421	0.00135
									117.9	0.000435	-1.36e-05	-4.07e-05	0.000421	0.00137
									118.2	0.000435	2.71e-05	-4.07e-05	0.000407	0.00139
									118.5	0.000448	5.43e-05	-2.71e-05	0.000421	0.0014
									118.8	0.000448	8.14e-05	-4.07e-05	0.000407	0.00141
									119.1	0.000475	9.5e-05	-2.71e-05	0.000435	0.00144
									119.4	0.000489	0.000122	-2.71e-05	0.000435	0.00147
									119.7	0.000489	0.000149	-1.36e-05	0.000448	0.00148
									120	0.000502	0.000163	1.36e-05	0.000462	0.0015
									120.3	0.00053	0.00019	4.07e-05	0.000502	0.00148
									120.6	0.00053	0.000231	5.43e-05	0.000489	0.00152
									120.9	0.00053	0.000258	5.43e-05	0.00053	0.00155
									121.2	0.000557	0.000258	6.79e-05	0.000543	0.00156
									121.5	0.000598	0.000285	9.5e-05	0.00057	0.00159
									121.8	0.000638	0.000326	0.000136	0.00057	0.0016
									122.1	0.000652	0.000367	0.000163	0.00057	0.00163
									122.4	0.000652	0.000394	0.000176	0.00057	0.00167
									122.7	0.000666	0.000407	0.000217	0.000598	0.00171
									123	0.000666	0.000421	0.000217	0.000611	0.00175
									123.3	0.000693	0.000448	0.000217	0.000638	0.00177
									123.6	0.000706	0.000462	0.000231	0.000638	0.00175
									123.9	0.000733	0.000489	0.000258	0.000666	0.00175
									124.2	0.000747	0.000516	0.000272	0.000679	0.00177
									124.5	0.000747	0.000557	0.000272	0.000679	0.00181
									124.8	0.000761	0.000584	0.000299	0.000679	0.00185
									125.1	0.000774	0.000598	0.000339	0.000693	0.00189
									125.4	0.000788	0.000625	0.000367	0.000706	0.0019
									125.7	0.000801	0.000638	0.000367	0.00072	0.00192
									126	0.000801	0.000666	0.000367	0.000733	0.00193
									126.3	0.000829	0.000679	0.00038	0.000761	0.00193
									126.6	0.000842	0.000706	0.000394	0.000774	0.00195
									126.9	0.000856	0.000747	0.000394	0.000774	0.00197
									127.2	0.000869	0.000747	0.000394	0.000788	0.00197
									127.5	0.000869	0.000761	0.000435	0.000815	0.002
									127.8	0.000883	0.000761	0.000475	0.000829	0.00201
									128.1	0.000897	0.000788	0.000489	0.000829	0.00203
									128.4	0.000897	0.000801	0.000502	0.000829	0.00201
									128.7	0.000897	0.000829	0.000516	0.000829	0.00203
									129	0.00091	0.000829	0.00053	0.000842	0.00204
									129.3	0.00091	0.000869	0.000516	0.000856	0.00205
									129.6	0.000937	0.000883	0.000516	0.000883	0.00205
									129.9	0.000951	0.000897	0.000516	0.00091	0.00205
									130.2	0.000965	0.000897	0.000557	0.000937	0.00207
									130.5	0.000951	0.00091	0.00057	0.000937	0.00205
									130.8	0.000965	0.000897	0.000598	0.000924	0.00205
									131.1	0.000951	0.00091	0.000584	0.00091	0.00205
									131.4	0.000965	0.000897	0.000598	0.00091	0.00207
									131.7	0.000965	0.000897	0.000598	0.000924	0.00207
									132	0.000965	0.000897	0.000611	0.000937	0.00205
									132.3	0.000978	0.000897	0.000638	0.000951	0.00204
									132.6	0.000978	0.000897	0.000652	0.000992	0.00204
									132.9	0.000965	0.000937	0.000652	0.000992	0.00204
									133.2	0.000965	0.000937	0.000638	0.000992	0.00203
									133.5	0.000978	0.000965	0.000638	0.000992	0.00201
									133.8	0.000992	0.000951	0.000666	0.00101	0.00199
									134.1	0.000978	0.000951	0.000652	0.000978	0.00196
									134.4	0.000992	0.000951	0.000652	0.000965	0.00196
									134.7	0.000978	0.000937	0.000652	0.000951	0.00196
									135	0.000978	0.000937	0.000652	0.000965	0.00197
									135.3	0.000978	0.000965	0.000652	0.000965	0.00199
									135.6	0.000965	0.000992	0.000638	0.000965	0.00197
									135.9	0.000965	0.000992	0.000625	0.000951	0.00196
									136.2	0.000978	0.000992	0.000638	0.000951	0.00195
									136.5	0.000992	0.000992	0.000638	0.000951	0.00193
									136.8	0.000992	0.00101	0.000652	0.000951	0.00195
									137.1	0.00101	0.000978	0.000652	0.000951	0.00192
									137.4	0.00102	0.000978	0.000652	0.000965	0.0019
									137.7	0.00102	0.000992	0.000652	0.000965	0.00189
									138	0.00101	0.000992	0.000638	0.000965	0.00189
									138.3	0.000978	0.000978	0.000625	0.000965	0.00189
									138.6	0.000992	0.000965	0.000638	0.000978	0.00189
									138.9	0.000992	0.000965	0.000666	0.000978	0.00188
									139.2	0.000978	0.000978	0.000679	0.000965	0.00186
									139.5	0.000978	0.000978	0.000666	0.000965	0.00184
									139.8	0.000978	0.000992	0.000679	0.000978	0.0018
									140.1	0.000992	0.000992	0.000693	0.000992	0.00177
									140.4	0.000978	0.000978	0.000679	0.000992	0.00177
									140.7	0.000978	0.000965	0.000679	0.000978	0.00177
									141	0.000992	0.000951	0.000666	0.000978	0.00178
									141.3	0.00102	0.000951	0.000652	0.000978	0.0018
									141.6	0.00102	0.000965	0.000666	0.000965	0.0018
									141.9	0.00102	0.000965	0.000638	0.000951	0.00177
									142.2	0.00102	0.000951	0.000652	0.000951	0.00174
									142.5	0.00103	0.000937	0.000652	0.000965	0.00171
									142.8	0.00105	0.000951	0.000638	0.000951	0.00171
									143.1	0.00105	0.000937	0.000652	0.000924	0.0017
									143.4	0.00106	0.000937	0.000652	0.00091	0.00169
									143.7	0.00107	0.000924	0.000666	0.000937	0.00167
									144	0.00106	0.000924	0.000652	0.000924	0.00166
									144.3	0.00105	0.000924	0.000638	0.000924	0.00163
									144.6	0.00105	0.00091	0.000638	0.00091	0.00162
									144.9	0.00107	0.00091	0.000638	0.000924	0.00159
									145.2	0.00111	0.000924	0.000625	0.000937	0.00159
									145.5	0.00113	0.000924	0.000611	0.000937	0.0016
									145.8	0.00116	0.000937	0.000598	0.000937	0.00162
									146.1	0.00117	0.000924	0.000611	0.000937	0.0016
									146.4	0.00118	0.000937	0.000638	0.000937	0.0016
									146.7	0.0012	0.000924	0.000652	0.000937	0.00158
									147	0.0012	0.00091	0.000638	0.000937	0.00155
									147.3	0.00122	0.000897	0.000625	0.000924	0.00152
									147.6	0.00124	0.00091	0.000611	0.000924	0.00152
									147.9	0.00124	0.000937	0.000611	0.00091	0.00152
									148.2	0.00126	0.000937	0.000611	0.00091	0.00151
									148.5	0.00129	0.000937	0.000625	0.000924	0.00152
									148.8	0.0013	0.000951	0.000638	0.00091	0.00152
									149.1	0.0013	0.000951	0.000638	0.000897	0.00151
									149.4	0.0013	0.000937	0.000611	0.000897	0.00148
									149.7	0.00132	0.000937	0.000625	0.00091	0.00145
									150	0.00135	0.000937	0.000611	0.000924	0.00145
									150.3	0.00137	0.000951	0.000598	0.000897	0.00145
									150.6	0.00139	0.000937	0.000598	0.000897	0.00147
									150.9	0.00139	0.00091	0.000598	0.00091	0.0015
									151.2	0.0014	0.00091	0.000611	0.000924	0.0015
									151.5	0.0014	0.000924	0.000611	0.000924	0.00148
									151.8	0.00144	0.000924	0.000611	0.00091	0.00145
									152.1	0.00147	0.000924	0.000625	0.00091	0.00144
									152.4	0.0015	0.000924	0.000625	0.000897	0.00145
									152.7	0.0015	0.000924	0.000625	0.000883	0.00147
									153	0.0015	0.000924	0.000611	0.000869	0.00147
									153.3	0.00151	0.000924	0.000611	0.000856	0.00147
									153.6	0.00155	0.000924	0.000638	0.000869	0.00147
									153.9	0.00156	0.000924	0.000652	0.000869	0.00147
									154.2	0.00158	0.000897	0.000666	0.000883	0.00145
									154.5	0.00159	0.000897	0.000679	0.000883	0.00145
									154.8	0.0016	0.000883	0.000679	0.000883	0.00144
									155.1	0.00159	0.000897	0.000652	0.000869	0.00145
									155.4	0.0016	0.000897	0.000652	0.000883	0.00144
									155.7	0.00159	0.000897	0.000652	0.000883	0.00143
									156	0.00159	0.000883	0.000666	0.000897	0.00141
									156.3	0.00156	0.000897	0.000666	0.000897	0.00141
									156.6	0.00155	0.000897	0.000652	0.000883	0.00141
									156.9	0.00151	0.00091	0.000638	0.000883	0.0014
									157.2	0.0015	0.00091	0.000652	0.00091	0.00139
									157.5	0.00148	0.000937	0.000652	0.000897	0.00141
									157.8	0.00145	0.000937	0.000652	0.000897	0.00141
									158.1	0.00143	0.000924	0.000638	0.000869	0.0014
									158.4	0.0014	0.00091	0.000638	0.000897	0.00139
									158.7	0.00137	0.000924	0.000625	0.000883	0.0014
									159	0.00135	0.000924	0.000638	0.000897	0.00141
									159.3	0.0013	0.000937	0.000638	0.000897	0.00141
									159.6	0.00128	0.000937	0.000652	0.00091	0.00141
									159.9	0.00128	0.000951	0.000638	0.000897	0.00141
									160.2	0.00125	0.000951	0.000611	0.000897	0.0014
									160.5	0.00122	0.000937	0.000611	0.000883	0.00139
									160.8	0.00121	0.000924	0.000625	0.00091	0.00139
									161.1	0.0012	0.00091	0.000625	0.000883	0.00139
									161.4	0.00118	0.000924	0.000611	0.000869	0.0014
									161.7	0.00116	0.00091	0.000598	0.000869	0.0014
									162	0.00114	0.000924	0.000611	0.000883	0.0014
									162.3	0.00114	0.000924	0.000625	0.000897	0.00141
									162.6	0.00113	0.000924	0.000625	0.000869	0.00141
									162.9	0.00111	0.00091	0.000625	0.000869	0.00141
									163.2	0.00111	0.00091	0.000638	0.000883	0.00143
									163.5	0.00111	0.000937	0.000625	0.00091	0.00144
									163.8	0.00111	0.000951	0.000625	0.000897	0.00144
									164.1	0.0011	0.000937	0.000638	0.000883	0.00143
									164.4	0.0011	0.000924	0.000652	0.000897	0.00143
									164.7	0.00111	0.00091	0.000652	0.000883	0.00144
									165	0.0011	0.00091	0.000638	0.000883	0.00145
									165.3	0.0011	0.00091	0.000611	0.000883	0.00144
									165.6	0.0011	0.00091	0.000625	0.000897	0.00144
									165.9	0.00113	0.000924	0.000625	0.00091	0.00143
									166.2	0.00111	0.000937	0.000625	0.000883	0.00141
									166.5	0.0011	0.000937	0.000625	0.000869	0.00141
									166.8	0.00111	0.000937	0.000625	0.000856	0.0014
									167.1	0.00111	0.000951	0.000638	0.000883	0.00141
									167.4	0.00111	0.000951	0.000638	0.000869	0.00141
									167.7	0.00111	0.000951	0.000638	0.000869	0.00143
									168	0.00113	0.000937	0.000638	0.000869	0.00143
									168.3	0.00113	0.000937	0.000652	0.000883	0.00143
									168.6	0.00113	0.000951	0.000638	0.000883	0.00143
									168.9	0.00113	0.000951	0.000638	0.000883	0.00143
									169.2	0.00113	0.000951	0.000625	0.000883	0.00141
									169.5	0.00114	0.000937	0.000625	0.000897	0.00141
									169.8	0.00116	0.000951	0.000598	0.000883	0.00141
									170.1	0.00116	0.000965	0.000598	0.000869	0.00141
									170.4	0.00116	0.000965	0.000598	0.000869	0.0014
									170.7	0.00116	0.000951	0.000611	0.000869	0.0014
									171	0.00116	0.000965	0.000625	0.000869	0.0014
									171.3	0.00116	0.000965	0.000611	0.000869	0.00139
									171.6	0.00117	0.000965	0.000598	0.000883	0.00137
									171.9	0.0012	0.000951	0.000611	0.00091	0.00137
									172.2	0.00118	0.000965	0.000598	0.000897	0.0014
									172.5	0.00117	0.000965	0.000584	0.00091	0.00141
									172.8	0.00116	0.000951	0.00057	0.000897	0.0014
									173.1	0.00118	0.000937	0.00057	0.000924	0.00137
									173.4	0.00118	0.000951	0.00057	0.000924	0.00137
									173.7	0.00118	0.000951	0.000584	0.000937	0.00137
									174	0.00117	0.000937	0.000584	0.000937	0.00137
									174.3	0.00117	0.000937	0.000598	0.000937	0.00139
									174.6	0.00117	0.000937	0.000611	0.000924	0.0014
									174.9	0.00118	0.000951	0.000598	0.000897	0.00141
									175.2	0.00118	0.000937	0.000584	0.000897	0.00141
									175.5	0.0012	0.000937	0.000598	0.00091	0.0014
									175.8	0.00122	0.000937	0.000625	0.000924	0.0014
									176.1	0.00122	0.000951	0.000625	0.000897	0.0014
									176.4	0.00124	0.000924	0.000625	0.000897	0.00139
									176.7	0.00124	0.000937	0.000638	0.000897	0.00139
									177	0.00125	0.000937	0.000625	0.00091	0.00141
									177.3	0.00125	0.000937	0.000611	0.000924	0.0014
									177.6	0.00125	0.000924	0.000611	0.000924	0.0014
									177.9	0.00125	0.00091	0.000625	0.000924	0.0014
									178.2	0.00126	0.00091	0.000652	0.000937	0.0014
									178.5	0.00128	0.000951	0.000652	0.000924	0.00141
									178.8	0.00128	0.000951	0.000638	0.000951	0.00141
									179.1	0.00128	0.000965	0.000625	0.000965	0.00141
									179.4	0.00128	0.000951	0.000611	0.000965	0.0014
									179.7	0.00128	0.000951	0.000611	0.000951	0.00139
									180	0.00128	0.000937	0.000611	0.000951	0.00137
									180.3	0.00128	0.000937	0.000625	0.000951	0.00136
									180.6	0.00128	0.000924	0.000638	0.000965	0.00136
									180.9	0.00128	0.000937	0.000625	0.000951	0.00136
									181.2	0.00126	0.000951	0.000611	0.000951	0.00136
									181.5	0.00128	0.000951	0.000598	0.000951	0.00137
									181.8	0.00129	0.000951	0.000611	0.000978	0.00139
									182.1	0.0013	0.000965	0.000611	0.000965	0.0014
									182.4	0.00129	0.000965	0.000638	0.000965	0.00139
									182.7	0.00129	0.000951	0.000611	0.000978	0.00137
									183	0.0013	0.000937	0.000611	0.00101	0.00136
									183.3	0.00133	0.000924	0.000598	0.00101	0.00135
									183.6	0.00136	0.000924	0.000598	0.000992	0.00133
									183.9	0.00136	0.00091	0.000598	0.000992	0.00132
									184.2	0.00136	0.000924	0.000598	0.00101	0.00132
									184.5	0.00135	0.000951	0.000625	0.00102	0.00133
									184.8	0.00135	0.000978	0.000625	0.00102	0.00133
									185.1	0.00136	0.000978	0.000638	0.00102	0.00133
									185.4	0.00139	0.000978	0.000638	0.00105	0.00132
									185.7	0.0014	0.000978	0.000652	0.00105	0.00132
									186	0.0014	0.000965	0.000638	0.00103	0.0013
									186.3	0.00141	0.000978	0.000598	0.00103	0.00129
									186.6	0.00141	0.000978	0.000584	0.00106	0.00128
									186.9	0.00143	0.00101	0.00057	0.00107	0.00129
									187.2	0.00143	0.00101	0.000543	0.00106	0.00128
									187.5	0.00144	0.000992	0.000543	0.00105	0.00128
									187.8	0.00145	0.000978	0.000543	0.00105	0.00128
									188.1	0.00147	0.000965	0.00053	0.00106	0.00128
									188.4	0.00147	0.000992	0.00053	0.00106	0.00129
									188.7	0.0015	0.00101	0.000502	0.00106	0.0013
									189	0.00152	0.00102	0.000516	0.00107	0.00132
									189.3	0.00155	0.00101	0.00053	0.0011	0.00132
									189.6	0.00155	0.00103	0.000543	0.00109	0.00132
									189.9	0.00156	0.00103	0.000557	0.00109	0.00129
									190.2	0.00156	0.00105	0.00057	0.00109	0.00129
									190.5	0.00159	0.00103	0.00057	0.00109	0.00129
									190.8	0.0016	0.00103	0.000543	0.00109	0.00128
									191.1	0.0016	0.00103	0.00053	0.00109	0.00126
									191.4	0.00162	0.00105	0.00053	0.00109	0.00125
									191.7	0.00162	0.00106	0.000543	0.0011	0.00126
									192	0.00162	0.00109	0.000557	0.0011	0.00126
									192.3	0.00162	0.00107	0.000557	0.0011	0.00124
									192.6	0.00163	0.00107	0.000557	0.0011	0.00122
									192.9	0.00166	0.00109	0.00053	0.0011	0.00121
									193.2	0.00166	0.00109	0.000502	0.00109	0.00122
									193.5	0.00169	0.00109	0.000489	0.00107	0.00121
									193.8	0.0017	0.00109	0.000475	0.00109	0.00121
									194.1	0.00171	0.00109	0.000475	0.0011	0.00121
									194.4	0.00171	0.0011	0.000462	0.00109	0.00121
									194.7	0.00173	0.00109	0.000475	0.00107	0.0012
									195	0.00174	0.00107	0.000489	0.00107	0.0012
									195.3	0.00177	0.00106	0.000502	0.0011	0.00117
									195.6	0.00177	0.00107	0.000502	0.0011	0.00117
									195.9	0.00177	0.00109	0.000489	0.00109	0.00114
									196.2	0.00178	0.0011	0.000489	0.00107	0.00113
									196.5	0.00178	0.00109	0.000475	0.00109	0.00114
									196.8	0.00177	0.0011	0.000462	0.00107	0.00117
									197.1	0.00177	0.00111	0.000462	0.00107	0.00118
									197.4	0.00177	0.00111	0.000462	0.00107	0.00117
									197.7	0.0018	0.00113	0.000489	0.0011	0.00118
									198	0.00181	0.00114	0.000489	0.0011	0.00116
									198.3	0.00182	0.00114	0.000489	0.0011	0.00114
									198.6	0.00186	0.00114	0.000475	0.00109	0.00111
									198.9	0.00188	0.00114	0.000489	0.0011	0.00111
									199.2	0.00189	0.00116	0.000489	0.0011	0.00111
									199.5	0.00188	0.00117	0.000489	0.00109	0.00111
									199.8	0.00188	0.00116	0.000475	0.00109	0.00111
									200.1	0.0019	0.00116	0.000475	0.00109	0.00111
									200.4	0.00193	0.00116	0.000475	0.0011	0.00114
									200.7	0.00193	0.00117	0.000462	0.00109	0.00116
									201	0.00195	0.00116	0.000475	0.00109	0.00117
									201.3	0.00197	0.00118	0.000489	0.0011	0.0012
									201.6	0.002	0.00118	0.000489	0.0011	0.00121
									201.9	0.00203	0.0012	0.000475	0.0011	0.00121
									202.2	0.00203	0.00118	0.000462	0.00109	0.00118
									202.5	0.00204	0.00118	0.000462	0.00109	0.00118
									202.8	0.00205	0.0012	0.000475	0.00109	0.00117
									203.1	0.00207	0.00121	0.000489	0.00107	0.00117
									203.4	0.00207	0.00121	0.000475	0.00107	0.00118
									203.7	0.0021	0.00121	0.000475	0.00109	0.00118
									204	0.00214	0.00121	0.000475	0.00109	0.00121
									204.3	0.00215	0.00124	0.000448	0.00107	0.00122
									204.6	0.00216	0.00124	0.000421	0.00107	0.00121
									204.9	0.00219	0.00124	0.000435	0.00107	0.00122
									205.2	0.00223	0.00122	0.000448	0.00109	0.00122
									205.5	0.00226	0.00124	0.000462	0.00109	0.00125
									205.8	0.00226	0.00124	0.000448	0.00107	0.00125
									206.1	0.00227	0.00125	0.000435	0.00107	0.00125
									206.4	0.00231	0.00128	0.000435	0.0011	0.00125
									206.7	0.00233	0.0013	0.000435	0.00109	0.00124
									207	0.00235	0.00132	0.000462	0.00109	0.00122
									207.3	0.00237	0.00132	0.000462	0.00109	0.00122
									207.6	0.00241	0.00132	0.000475	0.00109	0.00125
									207.9	0.00244	0.00135	0.000462	0.0011	0.00125
									208.2	0.00246	0.00135	0.000448	0.00109	0.00125
									208.5	0.00249	0.00133	0.000462	0.00107	0.00124
									208.8	0.00253	0.00133	0.000462	0.00109	0.00125
									209.1	0.00255	0.00133	0.000462	0.00106	0.00126
									209.4	0.00257	0.00135	0.000448	0.00107	0.00125
									209.7	0.00261	0.00133	0.000448	0.00109	0.00122
									210	0.00265	0.00136	0.000475	0.0011	0.00121
									210.3	0.0027	0.00136	0.000462	0.0011	0.00122
									210.6	0.00272	0.00136	0.000462	0.00107	0.00122
									210.9	0.00274	0.00136	0.000435	0.00106	0.00124
									211.2	0.00278	0.00137	0.000462	0.00107	0.00126
									211.5	0.0028	0.00139	0.000462	0.00107	0.00128
									211.8	0.00283	0.0014	0.000462	0.00106	0.00128
									212.1	0.00285	0.0014	0.000448	0.00106	0.00128
									212.4	0.00289	0.00141	0.000448	0.00106	0.00126
									212.7	0.00293	0.00143	0.000448	0.00106	0.00126
									213	0.00296	0.00145	0.000448	0.00105	0.00126
									213.3	0.003	0.00145	0.000435	0.00105	0.00126
									213.6	0.00302	0.00147	0.000421	0.00103	0.00126
									213.9	0.00306	0.00148	0.000421	0.00105	0.00129
									214.2	0.00311	0.00148	0.000407	0.00105	0.00128
									214.5	0.00313	0.00148	0.000421	0.00105	0.00129
									214.8	0.00319	0.0015	0.000421	0.00105	0.00129
									215.1	0.00321	0.00151	0.000435	0.00107	0.00129
									215.4	0.00323	0.00152	0.000448	0.00107	0.00129
									215.7	0.00324	0.00151	0.000462	0.00106	0.00126
									216	0.00326	0.0015	0.000462	0.00106	0.00126
									216.3	0.00328	0.00151	0.000475	0.00105	0.00126
									216.6	0.00331	0.00154	0.000462	0.00102	0.00128
									216.9	0.00335	0.00154	0.000448	0.00101	0.00126
									217.2	0.00338	0.00155	0.000421	0.000992	0.00125
									217.5	0.00339	0.00155	0.000421	0.00102	0.00122
									217.8	0.00342	0.00159	0.000407	0.00102	0.00121
									218.1	0.00343	0.00159	0.000394	0.00103	0.0012
									218.4	0.00347	0.00159	0.000394	0.00102	0.00121
									218.7	0.00353	0.0016	0.000407	0.00105	0.00122
									219	0.00354	0.00163	0.000394	0.00105	0.00124
									219.3	0.00354	0.00163	0.00038	0.00103	0.00121
									219.6	0.00357	0.00165	0.00038	0.00101	0.00122
									219.9	0.0036	0.00165	0.000407	0.00102	0.00122
									220.2	0.0036	0.00166	0.000421	0.00101	0.00122
									220.5	0.00361	0.00167	0.000435	0.00101	0.00121
									220.8	0.00361	0.00166	0.000421	0.00102	0.00121
									221.1	0.00364	0.00166	0.000435	0.00102	0.00121
									221.4	0.00367	0.00166	0.000421	0.00102	0.00121
									221.7	0.00368	0.00167	0.000421	0.00101	0.00121
									222	0.00367	0.00169	0.000421	0.00101	0.00122
									222.3	0.00367	0.0017	0.000435	0.00101	0.00121
									222.6	0.00368	0.00173	0.000435	0.000992	0.0012
									222.9	0.00368	0.00174	0.000421	0.000978	0.00121
									223.2	0.00368	0.00174	0.000407	0.000965	0.00121
									223.5	0.00368	0.00175	0.000407	0.000992	0.00122
									223.8	0.00369	0.00177	0.000421	0.000992	0.0012
									224.1	0.00367	0.0018	0.000421	0.00102	0.0012
									224.4	0.00364	0.00178	0.000421	0.00101	0.00118
									224.7	0.00364	0.00178	0.000435	0.00101	0.00118
									225	0.00363	0.00177	0.000421	0.00101	0.0012
									225.3	0.00363	0.0018	0.000394	0.000992	0.00118
									225.6	0.0036	0.00181	0.000394	0.000992	0.00118
									225.9	0.00356	0.00184	0.000394	0.000992	0.00118
									226.2	0.00353	0.00185	0.000407	0.00101	0.0012
									226.5	0.00349	0.00186	0.000407	0.00101	0.00118
									226.8	0.00345	0.00186	0.000394	0.00101	0.00118
									227.1	0.00342	0.00188	0.000407	0.00102	0.0012
									227.4	0.00338	0.00186	0.000435	0.00102	0.0012
									227.7	0.00332	0.00189	0.000435	0.00102	0.00118
									228	0.00328	0.0019	0.000435	0.00101	0.00117
									228.3	0.00324	0.0019	0.000421	0.000992	0.00116
									228.6	0.0032	0.00189	0.000421	0.00101	0.00117
									228.9	0.00315	0.0019	0.000394	0.000992	0.00118
									229.2	0.00311	0.00192	0.000407	0.00101	0.0012
									229.5	0.00304	0.00193	0.000421	0.00101	0.00122
									229.8	0.003	0.00193	0.000475	0.00102	0.00122
									230.1	0.00293	0.00195	0.000475	0.00101	0.00121
									230.4	0.00286	0.00196	0.000462	0.000992	0.0012
									230.7	0.0028	0.00197	0.000435	0.000978	0.0012
									231	0.00274	0.002	0.000421	0.000965	0.0012
									231.3	0.0027	0.00201	0.000407	0.000951	0.00121
									231.6	0.00261	0.00203	0.000407	0.000951	0.00121
									231.9	0.00255	0.00203	0.000421	0.000978	0.00122
									232.2	0.00249	0.00204	0.000435	0.00101	0.00122
									232.5	0.00245	0.00205	0.000421	0.00101	0.00121
									232.8	0.00238	0.00208	0.000407	0.000992	0.00118
									233.1	0.0023	0.00208	0.000407	0.000978	0.00117
									233.4	0.00226	0.0021	0.000421	0.000978	0.00117
									233.7	0.0022	0.00214	0.000407	0.000978	0.00118
									234	0.00215	0.00216	0.000421	0.000965	0.00118
									234.3	0.00207	0.00218	0.000421	0.000965	0.0012
									234.6	0.00201	0.00219	0.000435	0.000978	0.0012
									234.9	0.00195	0.00219	0.000435	0.000978	0.00121
									235.2	0.00188	0.0022	0.000421	0.000978	0.00121
									235.5	0.0018	0.0022	0.000421	0.000978	0.00118
									235.8	0.00173	0.00222	0.000421	0.000992	0.00118
									236.1	0.00167	0.00223	0.000421	0.000992	0.00117
									236.4	0.0016	0.00223	0.000435	0.000992	0.00117
									236.7	0.00154	0.00225	0.000435	0.000992	0.00117
									237	0.00147	0.00225	0.000435	0.00101	0.0012
									237.3	0.00139	0.00226	0.000435	0.00102	0.0012
									237.6	0.0013	0.00229	0.000407	0.00102	0.00118
									237.9	0.00125	0.00227	0.000407	0.00102	0.00118
									238.2	0.00122	0.00226	0.000421	0.00102	0.00117
									238.5	0.00118	0.00225	0.000421	0.00102	0.0012
									238.8	0.00113	0.00225	0.000435	0.00101	0.00118
									239.1	0.00106	0.00222	0.000407	0.00101	0.0012
									239.4	0.000992	0.0022	0.000421	0.00101	0.00118
									239.7	0.000951	0.00218	0.000421	0.00102	0.00117
									240	0.000897	0.0022	0.000407	0.00101	0.00116
									240.3	0.000856	0.00218	0.000407	0.000992	0.00116
									240.6	0.000801	0.00216	0.000394	0.00101	0.00117
									240.9	0.000774	0.00215	0.000394	0.00102	0.00117
									241.2	0.000733	0.00212	0.000394	0.00102	0.00117
									241.5	0.000693	0.00211	0.000394	0.00103	0.00118
									241.8	0.000652	0.0021	0.000407	0.00105	0.00121
									242.1	0.000625	0.00205	0.000435	0.00106	0.00124
									242.4	0.000584	0.00204	0.000435	0.00106	0.00122
									242.7	0.000557	0.002	0.000421	0.00105	0.00121
									243	0.00053	0.00197	0.000407	0.00103	0.00118
									243.3	0.00053	0.00195	0.000421	0.00103	0.00118
									243.6	0.000516	0.00193	0.000421	0.00102	0.00117
									243.9	0.000502	0.00188	0.000421	0.00101	0.00117
									244.2	0.000475	0.00184	0.000421	0.000992	0.00116
									244.5	0.000489	0.0018	0.000435	0.00101	0.00116
									244.8	0.000475	0.00177	0.000421	0.00101	0.00114
									245.1	0.000462	0.00174	0.000407	0.00101	0.00116
									245.4	0.000435	0.00167	0.000394	0.000992	0.00118
									245.7	0.000435	0.00163	0.000407	0.00101	0.00121
									246	0.000421	0.00159	0.000421	0.000992	0.0012
									246.3	0.000421	0.00156	0.000421	0.000992	0.00116
									246.6	0.000421	0.00151	0.000421	0.000978	0.00113
									246.9	0.000407	0.00147	0.000435	0.000992	0.00116
									247.2	0.000421	0.00143	0.000421	0.000992	0.00117
									247.5	0.000394	0.0014	0.000421	0.000992	0.00117
									247.8	0.000367	0.00137	0.000421	0.000992	0.00116
									248.1	0.00038	0.00133	0.000435	0.000992	0.00113
									248.4	0.000394	0.0013	0.000435	0.000992	0.00113
									248.7	0.000394	0.00128	0.000421	0.000978	0.00113
									249	0.00038	0.00124	0.000421	0.000965	0.00113
									249.3	0.00038	0.0012	0.000421	0.000978	0.00111
									249.6	0.000394	0.00116	0.000421	0.000992	0.00111
									249.9	0.00038	0.00113	0.000421	0.000992	0.00111
									250.2	0.000394	0.00106	0.000394	0.000992	0.00116
									250.5	0.000394	0.00101	0.000407	0.000992	0.00118
									250.8	0.00038	0.000965	0.000407	0.00101	0.0012
									251.1	0.000353	0.000965	0.000407	0.000992	0.00117
									251.4	0.000339	0.000951	0.000394	0.000978	0.00116
									251.7	0.000339	0.000937	0.000407	0.000978	0.00116
									252	0.000353	0.00091	0.000421	0.000992	0.00116
									252.3	0.000353	0.00091	0.000421	0.000978	0.00113
									252.6	0.000353	0.000883	0.000421	0.00101	0.00111
									252.9	0.000353	0.000856	0.000421	0.00101	0.00111
									253.2	0.000353	0.000815	0.000421	0.00103	0.00111
									253.5	0.000339	0.000801	0.000407	0.00102	0.00111
									253.8	0.000312	0.000788	0.000407	0.00102	0.00111
									254.1	0.000299	0.000774	0.000394	0.00102	0.00113
									254.4	0.000299	0.000761	0.000407	0.00103	0.00114
									254.7	0.000285	0.000761	0.000394	0.00102	0.00113
									255	0.000312	0.000747	0.000394	0.00102	0.0011
									255.3	0.000326	0.000747	0.000407	0.00101	0.00109
									255.6	0.000339	0.000733	0.000421	0.00101	0.00109
									255.9	0.000339	0.000733	0.000421	0.00101	0.0011
									256.2	0.000339	0.000733	0.000394	0.00102	0.0011
									256.5	0.000326	0.00072	0.00038	0.00103	0.0011
									256.8	0.000339	0.00072	0.000407	0.00103	0.0011
									257.1	0.000339	0.00072	0.00038	0.00102	0.00109
									257.4	0.000339	0.00072	0.00038	0.00101	0.00107
									257.7	0.000326	0.000706	0.00038	0.000992	0.00107
									258	0.000339	0.000706	0.000407	0.000992	0.00109
									258.3	0.000339	0.00072	0.000407	0.000992	0.00109
									258.6	0.000326	0.00072	0.000421	0.000978	0.00107
									258.9	0.000326	0.000693	0.000421	0.00101	0.00107
									259.2	0.000339	0.000693	0.000448	0.00102	0.00107
									259.5	0.000353	0.000693	0.000435	0.00103	0.00107
									259.8	0.000339	0.000706	0.000421	0.00103	0.00106
									260.1	0.000339	0.000693	0.000394	0.00103	0.00107
									260.4	0.000353	0.000693	0.000407	0.00103	0.00106
									260.7	0.000353	0.000693	0.000407	0.00103	0.00106
									261	0.000339	0.000706	0.000407	0.00102	0.00106
									261.3	0.000339	0.000693	0.000394	0.00101	0.00106
									261.6	0.000312	0.000693	0.000407	0.00101	0.00106
									261.9	0.000312	0.000693	0.000394	0.00102	0.00105
									262.2	0.000299	0.000679	0.00038	0.00102	0.00103
									262.5	0.000299	0.000666	0.00038	0.00102	0.00103
									262.8	0.000299	0.000652	0.000394	0.00103	0.00106
									263.1	0.000312	0.000666	0.000407	0.00103	0.00105
									263.4	0.000299	0.000693	0.000407	0.00103	0.00102
									263.7	0.000272	0.000679	0.000394	0.00102	0.00102
									264	0.000258	0.000679	0.000407	0.00105	0.00103
									264.3	0.000272	0.000652	0.000407	0.00103	0.00105
									264.6	0.000285	0.000666	0.000407	0.00103	0.00105
									264.9	0.000299	0.000652	0.000407	0.00102	0.00103
									265.2	0.000285	0.000652	0.000421	0.00103	0.00103
									265.5	0.000285	0.000666	0.000407	0.00105	0.00103
									265.8	0.000272	0.000693	0.00038	0.00103	0.00102
									266.1	0.000258	0.000693	0.000367	0.00105	0.00101
									266.4	0.000258	0.000679	0.000353	0.00106	0.00101
									266.7	0.000272	0.000666	0.000353	0.00107	0.00102
									267	0.000272	0.000679	0.000367	0.00106	0.00101
									267.3	0.000272	0.000693	0.00038	0.00107	0.00101
									267.6	0.000272	0.000693	0.000394	0.00106	0.00101
									267.9	0.000299	0.000706	0.000394	0.00107	0.000992
									268.2	0.000299	0.000693	0.00038	0.00106	0.000978
									268.5	0.000312	0.000693	0.000367	0.00105	0.000965
									268.8	0.000285	0.000679	0.00038	0.00103	0.000965
									269.1	0.000285	0.000666	0.000407	0.00105	0.000992
									269.4	0.000285	0.000679	0.000407	0.00105	0.000978
									269.7	0.000285	0.000679	0.000394	0.00103	0.000978
									270	0.000285	0.000652	0.000394	0.00103	0.000965
									270.3	0.000285	0.000652	0.000394	0.00105	0.000978
									270.6	0.000272	0.000666	0.000407	0.00107	0.000978
									270.9	0.000272	0.000679	0.000394	0.00107	0.000978
									271.2	0.000285	0.000666	0.000394	0.00107	0.000978
									271.5	0.000326	0.000666	0.000407	0.00109	0.000965
									271.8	0.000339	0.000679	0.000407	0.00109	0.000951
									272.1	0.000326	0.000693	0.000421	0.00109	0.000951
									272.4	0.000312	0.000679	0.000407	0.00109	0.000965
									272.7	0.000326	0.000666	0.000421	0.00111	0.000978
									273	0.000326	0.000666	0.000394	0.0011	0.000978
									273.3	0.000353	0.000679	0.00038	0.00109	0.000965
									273.6	0.000367	0.000666	0.000367	0.00107	0.000978
									273.9	0.000394	0.000679	0.00038	0.00109	0.000978
									274.2	0.000407	0.000693	0.000367	0.0011	0.000978
									274.5	0.00038	0.000693	0.00038	0.0011	0.000937
									274.8	0.000367	0.000679	0.000367	0.00109	0.000951
									275.1	0.000367	0.000666	0.00038	0.0011	0.000965
									275.4	0.00038	0.000652	0.000394	0.0011	0.000965
									275.7	0.000394	0.000679	0.00038	0.0011	0.000965
									276	0.000407	0.000679	0.000367	0.0011	0.000965
									276.3	0.000421	0.000679	0.000367	0.00111	0.000951
									276.6	0.000435	0.000679	0.000367	0.00111	0.000951
									276.9	0.000435	0.000679	0.000367	0.00111	0.000937
									277.2	0.000421	0.000679	0.000367	0.00111	0.000924
									277.5	0.000421	0.000666	0.000394	0.00111	0.000924
									277.8	0.000435	0.000666	0.000394	0.00111	0.00091
									278.1	0.000421	0.000693	0.000394	0.0011	0.00091
									278.4	0.000435	0.000693	0.000394	0.0011	0.000924
									278.7	0.000435	0.000693	0.000407	0.0011	0.000937
									279	0.000448	0.000679	0.000407	0.00111	0.000951
									279.3	0.000448	0.000679	0.000407	0.00111	0.000951
									279.6	0.000448	0.000666	0.000407	0.00111	0.000951
									279.9	0.000435	0.000652	0.000407	0.00111	0.000924
									280.2	0.000448	0.000638	0.000421	0.00114	0.000924
									280.5	0.000435	0.000666	0.000421	0.00114	0.00091
									280.8	0.000448	0.000666	0.000435	0.00114	0.000897
									281.1	0.000462	0.000666	0.000435	0.00113	0.000883
									281.4	0.000475	0.000666	0.000435	0.00114	0.000883
									281.7	0.000462	0.000679	0.000421	0.00113	0.000869
									282	0.000448	0.000693	0.000394	0.00114	0.000869
									282.3	0.000435	0.000666	0.000394	0.00113	0.000897
									282.6	0.000435	0.000638	0.000394	0.00113	0.000924
									282.9	0.000435	0.000638	0.000394	0.00113	0.00091
									283.2	0.000435	0.000652	0.000394	0.00113	0.00091
									283.5	0.000448	0.000666	0.00038	0.00111	0.000883
									283.8	0.000475	0.000666	0.000407	0.00114	0.000897
									284.1	0.000475	0.000652	0.000407	0.00113	0.000897
									284.4	0.000475	0.000652	0.000407	0.00111	0.000937
									284.7	0.000475	0.000666	0.000407	0.00111	0.000951
									285	0.000489	0.000652	0.000407	0.00114	0.000951
									285.3	0.000489	0.000652	0.000407	0.00116	0.000951
									285.6	0.000462	0.000652	0.000407	0.00114	0.000965
									285.9	0.000475	0.000638	0.000394	0.00114	0.000965
									286.2	0.000489	0.000638	0.000421	0.00114	0.000951
									286.5	0.000502	0.000638	0.000421	0.00113	0.000924
									286.8	0.000502	0.000638	0.000421	0.00111	0.000883
									287.1	0.000489	0.000638	0.000407	0.0011	0.000883
									287.4	0.000502	0.000652	0.000421	0.00111	0.000897
									287.7	0.000516	0.000652	0.000435	0.00113	0.000897
									288	0.000502	0.000652	0.000421	0.00113	0.000883
									288.3	0.000516	0.000638	0.000407	0.00114	0.000883
									288.6	0.000516	0.000625	0.000421	0.00116	0.000897
									288.9	0.00053	0.000625	0.000435	0.00116	0.00091
									289.2	0.000516	0.000638	0.000435	0.00114	0.00091
									289.5	0.000502	0.000625	0.000435	0.00114	0.000883
									289.8	0.000489	0.000611	0.000421	0.00114	0.000869
									290.1	0.000502	0.000598	0.000421	0.00116	0.000842
									290.4	0.000502	0.000611	0.000421	0.00116	0.000842
									290.7	0.000502	0.000598	0.000421	0.00117	0.000842
									291	0.000516	0.000611	0.000421	0.00117	0.000869
									291.3	0.000516	0.000611	0.000435	0.00118	0.000869
									291.6	0.000516	0.000638	0.000435	0.00117	0.000842
									291.9	0.000516	0.000652	0.000435	0.00116	0.000829
									292.2	0.000502	0.000638	0.000462	0.00116	0.000829
									292.5	0.000502	0.000625	0.000462	0.00118	0.000829
									292.8	0.000516	0.000638	0.000448	0.00118	0.000842
									293.1	0.000516	0.000652	0.000448	0.00118	0.000842
									293.4	0.000543	0.000638	0.000435	0.00117	0.000856
									293.7	0.000584	0.000638	0.000448	0.00118	0.000883
									294	0.000598	0.000638	0.000435	0.00117	0.000897
									294.3	0.000611	0.000638	0.000435	0.00117	0.000897
									294.6	0.000611	0.000625	0.000421	0.00118	0.000897
									294.9	0.000611	0.000638	0.000435	0.00121	0.000897
									295.2	0.000611	0.000638	0.000421	0.00122	0.000869
									295.5	0.000598	0.000652	0.000435	0.00122	0.000883
									295.8	0.000611	0.000625	0.000435	0.00122	0.000883
									296.1	0.000638	0.000625	0.000435	0.00122	0.000897
									296.4	0.000652	0.000638	0.000435	0.00122	0.000897
									296.7	0.000652	0.000652	0.000435	0.00124	0.000897
									297	0.000666	0.000638	0.000421	0.00124	0.000897
									297.3	0.000679	0.000652	0.000435	0.00124	0.00091
									297.6	0.000693	0.000652	0.000421	0.00125	0.00091
									297.9	0.000693	0.000666	0.000421	0.00122	0.000869
									298.2	0.000706	0.000666	0.000421	0.00121	0.000856
									298.5	0.000706	0.000652	0.000435	0.00121	0.000842
									298.8	0.000693	0.000652	0.000448	0.00121	0.000856
									299.1	0.000693	0.000666	0.000448	0.0012	0.000883
									299.4	0.000706	0.000652	0.000448	0.00121	0.000897
									299.7	0.00072	0.000652	0.000462	0.00121	0.00091
									300	0.00072	0.000652	0.000448	0.00124	0.000897
									300.3	0.000706	0.000652	0.000435	0.00124	0.000897
									300.6	0.000679	0.000666	0.000435	0.00124	0.000883
									300.9	0.000693	0.000666	0.000435	0.00124	0.000869
									301.2	0.000706	0.000652	0.000435	0.00126	0.000856
									301.5	0.000733	0.000666	0.000435	0.00128	0.000842
									301.8	0.000747	0.000652	0.000435	0.00128	0.000856
									302.1	0.000747	0.000652	0.000448	0.00126	0.000883
									302.4	0.000747	0.000666	0.000462	0.00126	0.000883
									302.7	0.000761	0.000679	0.000448	0.00126	0.000883
									303	0.000774	0.000652	0.000435	0.00128	0.000883
									303.3	0.000788	0.000652	0.000448	0.0013	0.000883
									303.6	0.000788	0.000638	0.000462	0.00132	0.000869
									303.9	0.000774	0.000666	0.000448	0.00132	0.000856
									304.2	0.000774	0.000666	0.000448	0.00132	0.000856
									304.5	0.000801	0.000666	0.000435	0.00133	0.000883
									304.8	0.000842	0.000666	0.000462	0.00135	0.000883
									305.1	0.000869	0.000679	0.000475	0.00133	0.000883
									305.4	0.000883	0.000679	0.000489	0.00133	0.000856
									305.7	0.000869	0.000652	0.000502	0.00135	0.000856
									306	0.000869	0.000638	0.000516	0.00135	0.000842
									306.3	0.000869	0.000652	0.000489	0.00135	0.000842
									306.6	0.000883	0.000652	0.000462	0.00135	0.000842
									306.9	0.000897	0.000638	0.000435	0.00135	0.000869
									307.2	0.00091	0.000625	0.000462	0.00137	0.000869
									307.5	0.000924	0.000638	0.000475	0.00137	0.000856
									307.8	0.000924	0.000638	0.000475	0.00137	0.000829
									308.1	0.000924	0.000638	0.000462	0.00137	0.000829
									308.4	0.000937	0.000652	0.000475	0.00139	0.000829
									308.7	0.000951	0.000666	0.000462	0.00137	0.000829
									309	0.000951	0.000679	0.000462	0.00136	0.000829
									309.3	0.000951	0.000666	0.000462	0.00136	0.000829
									309.6	0.000951	0.000652	0.000489	0.00137	0.000829
									309.9	0.000965	0.000652	0.000502	0.00135	0.000829
									310.2	0.000978	0.000666	0.000502	0.00135	0.000842
									310.5	0.000978	0.000666	0.000489	0.00135	0.000842
									310.8	0.000978	0.000652	0.000489	0.00137	0.000842
									311.1	0.000978	0.000666	0.000489	0.0014	0.000815
									311.4	0.000992	0.000666	0.000489	0.00139	0.000815
									311.7	0.000992	0.000666	0.000489	0.00139	0.000829
									312	0.00101	0.000666	0.000516	0.00139	0.000842
									312.3	0.00103	0.000652	0.000502	0.00139	0.000842
									312.6	0.00103	0.000679	0.000502	0.00139	0.000829
									312.9	0.00105	0.000652	0.000475	0.0014	0.000815
									313.2	0.00105	0.000652	0.000502	0.0014	0.000829
									313.5	0.00103	0.000652	0.000502	0.00141	0.000829
									313.8	0.00103	0.000666	0.000489	0.00141	0.000815
									314.1	0.00102	0.000666	0.000502	0.0014	0.000788
									314.4	0.00102	0.000666	0.000502	0.00143	0.000774
									314.7	0.00105	0.000666	0.000502	0.00144	0.000774
									315	0.00106	0.000679	0.000489	0.00147	0.000801
									315.3	0.00107	0.000679	0.000489	0.00147	0.000801
									315.6	0.00106	0.000666	0.000502	0.00148	0.000815
									315.9	0.00109	0.000666	0.00053	0.00148	0.000801
									316.2	0.00109	0.000666	0.000516	0.00147	0.000788
									316.5	0.0011	0.000666	0.00053	0.00147	0.000774
									316.8	0.0011	0.000652	0.000516	0.0015	0.000788
									317.1	0.0011	0.000638	0.000516	0.00152	0.000801
									317.4	0.0011	0.000652	0.000502	0.00152	0.000815
									317.7	0.00113	0.000638	0.000502	0.00152	0.000815
									318	0.00114	0.000638	0.000489	0.00152	0.000815
									318.3	0.00116	0.000638	0.000502	0.00155	0.000815
									318.6	0.00116	0.000652	0.000502	0.00155	0.000815
									318.9	0.00116	0.000652	0.000502	0.00158	0.000788
									319.2	0.00114	0.000625	0.000516	0.00158	0.000774
									319.5	0.00116	0.000611	0.000516	0.00159	0.000761
									319.8	0.00117	0.000611	0.000502	0.00156	0.000761
									320.1	0.00118	0.000625	0.000489	0.00156	0.000774
									320.4	0.00117	0.000625	0.000489	0.00156	0.000761
									320.7	0.00118	0.000625	0.000516	0.00158	0.000761
									321	0.0012	0.000638	0.000516	0.00159	0.000761
									321.3	0.00122	0.000638	0.000516	0.00158	0.000788
									321.6	0.00122	0.000611	0.000516	0.00158	0.000815
									321.9	0.00124	0.000611	0.000516	0.0016	0.000829
									322.2	0.00122	0.000611	0.000502	0.00162	0.000801
									322.5	0.00121	0.000611	0.000516	0.00162	0.000788
									322.8	0.00121	0.000611	0.00053	0.0016	0.000788
									323.1	0.00122	0.000611	0.000557	0.0016	0.000788
									323.4	0.00122	0.000625	0.000557	0.00162	0.000801
									323.7	0.00122	0.000652	0.000557	0.00165	0.000815
									324	0.00122	0.000652	0.000543	0.00166	0.000815
									324.3	0.00122	0.000666	0.000543	0.0017	0.000815
									324.6	0.00124	0.000652	0.000543	0.00171	0.000815
									324.9	0.00124	0.000666	0.000543	0.00171	0.000815
									325.2	0.00124	0.000652	0.000543	0.00171	0.000801
									325.5	0.00124	0.000652	0.000557	0.00173	0.000815
									325.8	0.00125	0.000638	0.000557	0.00174	0.000815
									326.1	0.00126	0.000652	0.00053	0.00174	0.000801
									326.4	0.00126	0.000625	0.00053	0.00175	0.000788
									326.7	0.00128	0.000625	0.000543	0.00175	0.000788
									327	0.00128	0.000625	0.00057	0.00177	0.000788
									327.3	0.00128	0.000638	0.000557	0.00177	0.000788
									327.6	0.00128	0.000638	0.000557	0.00178	0.000774
									327.9	0.0013	0.000638	0.000557	0.0018	0.000774
									328.2	0.00133	0.000638	0.000557	0.00181	0.000761
									328.5	0.00136	0.000652	0.000543	0.00182	0.000747
									328.8	0.00136	0.000666	0.000557	0.0018	0.000747
									329.1	0.00136	0.000666	0.00057	0.00182	0.000747
									329.4	0.00137	0.000652	0.000598	0.00184	0.000761
									329.7	0.00136	0.000666	0.00057	0.00184	0.000761
									330	0.00135	0.000679	0.000557	0.00185	0.000761
									330.3	0.00136	0.000679	0.000543	0.00188	0.000761
									330.6	0.00136	0.000679	0.000584	0.0019	0.000761
									330.9	0.00137	0.000679	0.000584	0.00189	0.000761
									331.2	0.00136	0.000666	0.000598	0.00189	0.000747
									331.5	0.00137	0.000666	0.00057	0.00188	0.000747
									331.8	0.00139	0.000666	0.00057	0.0019	0.000733
									332.1	0.0014	0.000679	0.00057	0.00192	0.00072
									332.4	0.00139	0.000693	0.000584	0.00195	0.000706
									332.7	0.00139	0.000679	0.000584	0.00195	0.000693
									333	0.00141	0.000666	0.000598	0.00197	0.000693
									333.3	0.00143	0.000666	0.000584	0.00197	0.000693
									333.6	0.00143	0.000679	0.000598	0.00199	0.000693
									333.9	0.00141	0.000679	0.000598	0.00199	0.000693
									334.2	0.00141	0.000679	0.000625	0.00201	0.000679
									334.5	0.00143	0.000679	0.000638	0.00201	0.000652
									334.8	0.00143	0.000693	0.000652	0.00201	0.000638
									335.1	0.00144	0.000679	0.000625	0.00201	0.000638
									335.4	0.00145	0.000679	0.000638	0.00204	0.000679
									335.7	0.00147	0.000679	0.000625	0.00204	0.000693
									336	0.00147	0.000679	0.000625	0.00204	0.000693
									336.3	0.00147	0.000679	0.000625	0.00204	0.000693
									336.6	0.00147	0.000679	0.000625	0.00205	0.000693
									336.9	0.00148	0.000679	0.000638	0.00207	0.000679
									337.2	0.00148	0.000693	0.000652	0.00207	0.000679
									337.5	0.00148	0.000666	0.000666	0.00207	0.000693
									337.8	0.0015	0.000666	0.000679	0.00207	0.000706
									338.1	0.00152	0.000666	0.000679	0.00207	0.000706
									338.4	0.00151	0.000693	0.000679	0.00207	0.000706
									338.7	0.0015	0.000679	0.000666	0.00208	0.00072
									339	0.00148	0.000666	0.000666	0.00208	0.000733
									339.3	0.00148	0.000666	0.000652	0.0021	0.000733
									339.6	0.00148	0.000693	0.000652	0.0021	0.000706
									339.9	0.00148	0.000693	0.000652	0.0021	0.000693
									340.2	0.00148	0.000693	0.000652	0.00211	0.000693
									340.5	0.00151	0.000679	0.000652	0.00214	0.000693
									340.8	0.00151	0.000693	0.000652	0.00215	0.00072
									341.1	0.00151	0.000693	0.000652	0.00215	0.000733
									341.4	0.00151	0.000693	0.000666	0.00218	0.000747
									341.7	0.00152	0.000679	0.000679	0.0022	0.000733
									342	0.00156	0.000679	0.000679	0.0022	0.000733
									342.3	0.00158	0.000679	0.000679	0.00222	0.00072
									342.6	0.00159	0.000666	0.000666	0.00222	0.000706
									342.9	0.0016	0.000679	0.000679	0.00223	0.000679
									343.2	0.00159	0.000706	0.000679	0.00223	0.000679
									343.5	0.00158	0.00072	0.000693	0.00226	0.000679
									343.8	0.00155	0.00072	0.000706	0.00227	0.000679
									344.1	0.00154	0.00072	0.000706	0.00229	0.000666
									344.4	0.00154	0.000733	0.000679	0.00227	0.000666
									344.7	0.00155	0.000733	0.000679	0.00229	0.000666
									345	0.00158	0.000733	0.000679	0.0023	0.000679
									345.3	0.0016	0.00072	0.000693	0.00231	0.000693
									345.6	0.00163	0.00072	0.000679	0.0023	0.000679
									345.9	0.00165	0.000733	0.000679	0.00231	0.000693
									346.2	0.00165	0.00072	0.000693	0.00234	0.000706
									346.5	0.00166	0.000706	0.000706	0.00237	0.00072
									346.8	0.00167	0.00072	0.000706	0.00238	0.000747
									347.1	0.00169	0.000733	0.000693	0.00237	0.000747
									347.4	0.00167	0.00072	0.000666	0.00237	0.000747
									347.7	0.00169	0.000733	0.000693	0.00238	0.000761
									348	0.00169	0.000733	0.00072	0.0024	0.000747
									348.3	0.00169	0.000761	0.000733	0.00238	0.000747
									348.6	0.00169	0.000761	0.00072	0.00238	0.000733
									348.9	0.00169	0.000761	0.00072	0.00242	0.000733
									349.2	0.0017	0.000747	0.000706	0.00244	0.00072
									349.5	0.0017	0.000747	0.000693	0.00244	0.000706
									349.8	0.00171	0.000747	0.000679	0.00242	0.00072
									350.1	0.00171	0.000747	0.000706	0.00244	0.00072
									350.4	0.00173	0.000761	0.00072	0.00244	0.000706
									350.7	0.00173	0.000788	0.00072	0.00246	0.000693
									351	0.00173	0.000774	0.000706	0.00248	0.00072
									351.3	0.00173	0.000774	0.000706	0.0025	0.000733
									351.6	0.00174	0.000761	0.000693	0.0025	0.000747
									351.9	0.00175	0.000788	0.000679	0.00248	0.000747
									352.2	0.00175	0.000788	0.000679	0.00248	0.000733
									352.5	0.00175	0.000788	0.000706	0.00249	0.000733
									352.8	0.00177	0.000774	0.00072	0.00252	0.000733
									353.1	0.00178	0.000774	0.000733	0.00252	0.00072
									353.4	0.00178	0.000788	0.00072	0.00252	0.00072
									353.7	0.00178	0.000774	0.000706	0.00253	0.00072
									354	0.0018	0.000788	0.000733	0.00255	0.00072
									354.3	0.0018	0.000801	0.000733	0.00255	0.00072
									354.6	0.00178	0.000788	0.000733	0.00255	0.00072
									354.9	0.0018	0.000788	0.000733	0.00253	0.000733
									355.2	0.00181	0.000774	0.000733	0.00255	0.000733
									355.5	0.00181	0.000788	0.000733	0.00252	0.000733
									355.8	0.00181	0.000788	0.000733	0.00253	0.000733
									356.1	0.00182	0.000788	0.000733	0.00253	0.000747
									356.4	0.00184	0.000788	0.000761	0.00257	0.000747
									356.7	0.00185	0.000788	0.000761	0.00257	0.000747
									357	0.00185	0.000801	0.000761	0.00257	0.000733
									357.3	0.00185	0.000788	0.000761	0.00255	0.000747
									357.6	0.00186	0.000788	0.000774	0.00256	0.000733
									357.9	0.00188	0.000788	0.000761	0.00256	0.000733
									358.2	0.00188	0.000788	0.000761	0.00257	0.000733
									358.5	0.00186	0.000788	0.000761	0.00259	0.000733
									358.8	0.00186	0.000815	0.000774	0.00263	0.000747
									359.1	0.00186	0.000801	0.000788	0.0026	0.000747
									359.4	0.00186	0.000801	0.000774	0.00259	0.000733
									359.7	0.00185	0.000801	0.000761	0.00259	0.000747
									360	0.00185	0.000801	0.000774	0.00259	0.000761
									360.3	0.00186	0.000815	0.000774	0.00259	0.000747
									360.6	0.00188	0.000829	0.000788	0.0026	0.000747
									360.9	0.00189	0.000815	0.000801	0.00259	0.000733
									361.2	0.00189	0.000815	0.000829	0.00259	0.000747
									361.5	0.0019	0.000815	0.000815	0.00257	0.000747
									361.8	0.00192	0.000842	0.000815	0.00255	0.000747
									362.1	0.00193	0.000856	0.000788	0.00255	0.000747
									362.4	0.00193	0.000856	0.000788	0.00255	0.000747
									362.7	0.00196	0.000869	0.000774	0.00256	0.00072
									363	0.00195	0.000883	0.000788	0.00256	0.000733
									363.3	0.00197	0.000869	0.000801	0.00256	0.000733
									363.6	0.00197	0.000856	0.000815	0.00257	0.000733
									363.9	0.002	0.000856	0.000815	0.00257	0.000747
									364.2	0.002	0.000897	0.000801	0.00257	0.000733
									364.5	0.00201	0.000897	0.000788	0.00256	0.000733
									364.8	0.00201	0.000897	0.000815	0.00257	0.000747
									365.1	0.00203	0.000883	0.000829	0.00257	0.000733
									365.4	0.002	0.000897	0.000829	0.00257	0.000733
									365.7	0.002	0.000897	0.000815	0.00257	0.00072
									366	0.002	0.000897	0.000815	0.00259	0.00072
									366.3	0.00201	0.000897	0.000815	0.0026	0.000706
									366.6	0.00203	0.000897	0.000801	0.00257	0.000693
									366.9	0.00203	0.000897	0.000788	0.00255	0.000706
									367.2	0.00204	0.00091	0.000788	0.00255	0.00072
									367.5	0.00205	0.00091	0.000801	0.00255	0.000706
									367.8	0.00205	0.00091	0.000801	0.00253	0.000706
									368.1	0.00204	0.00091	0.000829	0.00252	0.000693
									368.4	0.00204	0.00091	0.000829	0.0025	0.000693
									368.7	0.00207	0.000924	0.000856	0.0025	0.000706
									369	0.00208	0.000951	0.000842	0.00249	0.000706
									369.3	0.00208	0.000951	0.000869	0.00249	0.000706
									369.6	0.00208	0.000937	0.000856	0.00249	0.000706
									369.9	0.0021	0.000924	0.000869	0.00249	0.000706
									370.2	0.00211	0.000937	0.000856	0.00245	0.000693
									370.5	0.00211	0.000965	0.000869	0.00245	0.000679
									370.8	0.00212	0.000951	0.000897	0.00244	0.000679
									371.1	0.00214	0.000965	0.000883	0.00245	0.000679
									371.4	0.00215	0.000951	0.000869	0.00244	0.000679
									371.7	0.00215	0.000965	0.000842	0.00242	0.000679
									372	0.00215	0.000978	0.000842	0.00242	0.000706
									372.3	0.00216	0.000978	0.000842	0.00244	0.000706
									372.6	0.00218	0.000978	0.000842	0.00244	0.000706
									372.9	0.00218	0.000992	0.000842	0.00242	0.000693
									373.2	0.00215	0.000978	0.000842	0.00241	0.000706
									373.5	0.00215	0.000965	0.000856	0.00241	0.000693
									373.8	0.00216	0.000965	0.000856	0.00238	0.000679
									374.1	0.00219	0.000978	0.000842	0.00235	0.000679
									374.4	0.0022	0.000978	0.000829	0.00234	0.000666
									374.7	0.00222	0.000978	0.000842	0.00234	0.000679
									375	0.00223	0.000992	0.000842	0.00234	0.000679
									375.3	0.00223	0.00101	0.000842	0.00231	0.000666
									375.6	0.00225	0.00101	0.000856	0.0023	0.000666
									375.9	0.00225	0.00102	0.000856	0.0023	0.000679
									376.2	0.00227	0.00101	0.000869	0.0023	0.000666
									376.5	0.00227	0.00102	0.000869	0.00229	0.000666
									376.8	0.00227	0.00103	0.000869	0.00226	0.000666
									377.1	0.00229	0.00102	0.000869	0.00227	0.000652
									377.4	0.0023	0.00103	0.000869	0.00226	0.000638
									377.7	0.00231	0.00105	0.000856	0.00223	0.000625
									378	0.00233	0.00105	0.000856	0.0022	0.000638
									378.3	0.00233	0.00105	0.000869	0.00219	0.000666
									378.6	0.00235	0.00105	0.000869	0.00219	0.000666
									378.9	0.00237	0.00106	0.000869	0.00218	0.000666
									379.2	0.00237	0.00106	0.000869	0.00216	0.000652
									379.5	0.00238	0.00105	0.000869	0.00215	0.000652
									379.8	0.00238	0.00103	0.000897	0.00214	0.000638
									380.1	0.0024	0.00103	0.000883	0.00212	0.000625
									380.4	0.00241	0.00105	0.000883	0.00211	0.000611
									380.7	0.00241	0.00105	0.000883	0.00212	0.000625
									381	0.00242	0.00105	0.000897	0.00211	0.000638
									381.3	0.00241	0.00106	0.000897	0.00208	0.000652
									381.6	0.00241	0.00106	0.000897	0.00207	0.000638
									381.9	0.00242	0.00107	0.000897	0.00207	0.000638
									382.2	0.00245	0.00107	0.000897	0.00207	0.000638
									382.5	0.00246	0.00107	0.000897	0.00205	0.000638
									382.8	0.00248	0.00107	0.000883	0.00203	0.000652
									383.1	0.00249	0.00109	0.000883	0.002	0.000666
									383.4	0.0025	0.0011	0.00091	0.00197	0.000666
									383.7	0.00253	0.0011	0.000897	0.00195	0.000666
									384	0.00252	0.00111	0.000869	0.00195	0.000652
									384.3	0.00252	0.0011	0.000869	0.00193	0.000652
									384.6	0.00253	0.0011	0.000883	0.00192	0.000638
									384.9	0.00253	0.0011	0.000897	0.0019	0.000611
									385.2	0.00253	0.00113	0.000897	0.00188	0.000611
									385.5	0.00255	0.00113	0.000897	0.00186	0.000611
									385.8	0.00256	0.00113	0.000897	0.00186	0.000638
									386.1	0.00256	0.00113	0.000897	0.00184	0.000625
									386.4	0.00256	0.00114	0.000897	0.00181	0.000611
									386.7	0.00259	0.00114	0.000897	0.00178	0.000584
									387	0.0026	0.00114	0.000924	0.0018	0.000584
									387.3	0.00261	0.00114	0.00091	0.00177	0.000598
									387.6	0.00263	0.00116	0.000897	0.00174	0.000584
									387.9	0.00264	0.00116	0.000897	0.00171	0.000584
									388.2	0.00265	0.00117	0.00091	0.00171	0.000584
									388.5	0.00267	0.00118	0.00091	0.00173	0.000584
									388.8	0.00267	0.00121	0.00091	0.00171	0.000584
									389.1	0.00268	0.00121	0.000897	0.0017	0.00057
									389.4	0.0027	0.00121	0.00091	0.00167	0.00057
									389.7	0.00272	0.00118	0.00091	0.00166	0.000557
									390	0.00272	0.00118	0.00091	0.00163	0.000557
									390.3	0.00274	0.00117	0.000924	0.00163	0.000557
									390.6	0.00276	0.00117	0.000924	0.00162	0.000557
									390.9	0.00278	0.00117	0.000924	0.00162	0.000543
									391.2	0.00278	0.00118	0.000897	0.00159	0.00053
									391.5	0.00279	0.00121	0.000869	0.00158	0.00053
									391.8	0.00279	0.0012	0.000856	0.00155	0.000543
									392.1	0.0028	0.0012	0.000883	0.00155	0.00057
									392.4	0.0028	0.00121	0.000883	0.00151	0.000584
									392.7	0.00282	0.00122	0.00091	0.00151	0.000598
									393	0.00285	0.00121	0.000924	0.00147	0.000598
									393.3	0.00285	0.0012	0.000951	0.00145	0.000598
									393.6	0.00285	0.00121	0.000951	0.00144	0.000584
									393.9	0.00285	0.0012	0.000951	0.00143	0.000598
									394.2	0.00287	0.0012	0.000937	0.00141	0.000598
									394.5	0.0029	0.00118	0.000951	0.0014	0.000598
									394.8	0.00293	0.00121	0.000937	0.00137	0.000598
									395.1	0.00296	0.00122	0.000924	0.00137	0.000598
									395.4	0.00297	0.00122	0.00091	0.00133	0.000598
									395.7	0.00298	0.00122	0.000924	0.00132	0.000584
									396	0.003	0.00122	0.00091	0.00129	0.000598
									396.3	0.003	0.00125	0.00091	0.00128	0.000598
									396.6	0.00301	0.00124	0.000924	0.00128	0.000611
									396.9	0.00302	0.00124	0.000937	0.00126	0.000611
									397.2	0.00302	0.00124	0.000937	0.00125	0.000611
									397.5	0.00304	0.00125	0.000924	0.00124	0.000611
									397.8	0.00304	0.00126	0.000924	0.00122	0.000625
									398.1	0.00306	0.00126	0.000937	0.00122	0.000625
									398.4	0.00309	0.00126	0.000937	0.00121	0.000625
									398.7	0.00306	0.00126	0.000924	0.00118	0.000611
									399	0.00308	0.00126	0.00091	0.00117	0.000611
									399.3	0.00309	0.00126	0.000924	0.00116	0.000611
									399.6	0.00312	0.00126	0.000937	0.00114	0.000598
									399.9	0.00313	0.00128	0.000937	0.00111	0.000598
									400.2	0.00313	0.00128	0.000924	0.00109	0.000584
									400.5	0.00315	0.00128	0.000924	0.0011	0.00057
									400.8	0.00316	0.00128	0.000924	0.00109	0.00053
									401.1	0.00315	0.0013	0.000937	0.00106	0.000516
									401.4	0.00316	0.00129	0.000951	0.00106	0.000516
									401.7	0.00317	0.00129	0.000965	0.00106	0.00053
									402	0.00321	0.00129	0.000978	0.00107	0.00053
									402.3	0.00323	0.00129	0.000978	0.00106	0.00053
									402.6	0.00324	0.00128	0.000965	0.00105	0.00053
									402.9	0.00324	0.00128	0.000951	0.00102	0.000543
									403.2	0.00326	0.00128	0.000965	0.00102	0.000543
									403.5	0.00326	0.0013	0.000951	0.000978	0.000557
									403.8	0.00327	0.00135	0.000965	0.000965	0.00057
									404.1	0.00328	0.00133	0.000978	0.000965	0.00057
									404.4	0.00331	0.00133	0.000978	0.000978	0.000557
									404.7	0.00332	0.00133	0.000978	0.000965	0.000543
									405	0.00334	0.00133	0.000978	0.000965	0.000543
									405.3	0.00335	0.00133	0.000978	0.000937	0.000543
									405.6	0.00335	0.00133	0.000978	0.000924	0.000543
									405.9	0.00335	0.00135	0.000965	0.000897	0.000557
									406.2	0.00335	0.00137	0.000965	0.000869	0.00057
									406.5	0.00337	0.00137	0.000965	0.000842	0.000598
									406.8	0.00339	0.00137	0.000992	0.000842	0.000584
									407.1	0.00342	0.00136	0.00101	0.000856	0.000598
									407.4	0.00343	0.00136	0.00101	0.000856	0.000598
									407.7	0.00346	0.00135	0.00101	0.000856	0.000625
									408	0.00347	0.00136	0.00102	0.000856	0.000611
									408.3	0.00349	0.00136	0.000992	0.000842	0.000598
									408.6	0.00349	0.00139	0.000978	0.000842	0.000598
									408.9	0.00352	0.00139	0.000978	0.000815	0.000598
									409.2	0.00353	0.0014	0.000992	0.000829	0.000611
									409.5	0.00357	0.00139	0.000992	0.000801	0.000611
									409.8	0.00357	0.0014	0.000992	0.000815	0.000598
									410.1	0.00358	0.0014	0.00101	0.000801	0.000598
									410.4	0.0036	0.0014	0.00103	0.000815	0.000598
									410.7	0.00363	0.0014	0.00102	0.000815	0.000598
									411	0.00364	0.00141	0.00101	0.000801	0.000611
									411.3	0.00365	0.00141	0.00101	0.000788	0.000611
									411.6	0.00367	0.00144	0.00101	0.000801	0.000598
									411.9	0.00369	0.00143	0.000992	0.000788	0.000598
									412.2	0.00371	0.00144	0.00101	0.000788	0.000598
									412.5	0.00372	0.00144	0.00101	0.000788	0.000611
									412.8	0.00373	0.00145	0.00103	0.000788	0.000611
									413.1	0.00376	0.00145	0.00103	0.000801	0.000611
									413.4	0.00379	0.00147	0.00103	0.000788	0.000598
									413.7	0.0038	0.00148	0.00102	0.000774	0.000598
									414	0.00382	0.00148	0.00103	0.000774	0.000611
									414.3	0.00383	0.00148	0.00103	0.000761	0.000611
									414.6	0.00383	0.0015	0.00102	0.000747	0.000625
									414.9	0.00383	0.0015	0.00101	0.000733	0.000625
									415.2	0.00384	0.0015	0.00101	0.000733	0.000611
									415.5	0.00387	0.0015	0.00103	0.000733	0.000611
									415.8	0.00389	0.00151	0.00102	0.000733	0.000611
									416.1	0.00391	0.00151	0.00103	0.000747	0.000625
									416.4	0.00393	0.0015	0.00102	0.000761	0.000638
									416.7	0.00397	0.0015	0.00103	0.000774	0.000625
									417	0.00398	0.0015	0.00101	0.000761	0.000611
									417.3	0.00401	0.00152	0.00101	0.000747	0.000611
									417.6	0.00402	0.00154	0.000992	0.000761	0.000625
									417.9	0.00404	0.00154	0.00103	0.000747	0.000625
									418.2	0.00405	0.00152	0.00103	0.000761	0.000625
									418.5	0.00405	0.00154	0.00103	0.000747	0.000625
									418.8	0.00408	0.00154	0.00103	0.000774	0.000625
									419.1	0.0041	0.00155	0.00106	0.000788	0.000611
									419.4	0.00412	0.00156	0.00105	0.000788	0.000611
									419.7	0.00415	0.00156	0.00103	0.000774	0.000598
									420	0.00417	0.00154	0.00103	0.000761	0.000611
									420.3	0.0042	0.00154	0.00103	0.000761	0.000598
									420.6	0.00424	0.00154	0.00103	0.000747	0.000584
									420.9	0.00426	0.00156	0.00102	0.000747	0.000584
									421.2	0.00427	0.00158	0.00102	0.00072	0.000584
									421.5	0.00427	0.00159	0.00105	0.000733	0.000584
									421.8	0.0043	0.00159	0.00105	0.000733	0.000584
									422.1	0.00432	0.0016	0.00105	0.000747	0.000584
									422.4	0.00434	0.00162	0.00105	0.000747	0.000584
									422.7	0.00435	0.00162	0.00106	0.000747	0.000584
									423	0.00438	0.00162	0.00106	0.000747	0.000584
									423.3	0.00441	0.00163	0.00105	0.000733	0.000598
									423.6	0.00443	0.00163	0.00103	0.000733	0.000598
									423.9	0.00447	0.00163	0.00103	0.000733	0.000584
									424.2	0.0045	0.00165	0.00105	0.000747	0.000584
									424.5	0.0045	0.00169	0.00106	0.000747	0.000584
									424.8	0.00453	0.00169	0.00106	0.00072	0.000598
									425.1	0.00456	0.0017	0.00106	0.000733	0.000598
									425.4	0.00461	0.0017	0.00106	0.000747	0.000598
									425.7	0.00463	0.00171	0.00105	0.000761	0.000598
									426	0.00465	0.00171	0.00105	0.000761	0.000611
									426.3	0.00468	0.0017	0.00103	0.000774	0.000598
									426.6	0.00474	0.0017	0.00105	0.000761	0.000598
									426.9	0.00476	0.00171	0.00103	0.000747	0.000584
									427.2	0.00478	0.00171	0.00103	0.000747	0.000584
									427.5	0.0048	0.0017	0.00103	0.000761	0.00057
									427.8	0.00482	0.0017	0.00105	0.000788	0.000584
									428.1	0.00484	0.0017	0.00103	0.000788	0.00057
									428.4	0.00487	0.00171	0.00105	0.000801	0.000557
									428.7	0.00491	0.00171	0.00105	0.000801	0.000557
									429	0.00495	0.00173	0.00106	0.000801	0.000543
									429.3	0.00498	0.00175	0.00106	0.000788	0.000543
									429.6	0.005	0.00175	0.00105	0.000788	0.000557
									429.9	0.00504	0.00174	0.00105	0.000801	0.00057
									430.2	0.00508	0.00173	0.00105	0.000815	0.00057
									430.5	0.00513	0.00174	0.00105	0.000815	0.000557
									430.8	0.00516	0.00175	0.00106	0.000815	0.000557
									431.1	0.00519	0.00175	0.00105	0.000829	0.00057
									431.4	0.00523	0.00175	0.00106	0.000829	0.000557
									431.7	0.00526	0.00174	0.00106	0.000829	0.00057
									432	0.00527	0.00175	0.00107	0.000829	0.00057
									432.3	0.00531	0.00175	0.00107	0.000842	0.00057
									432.6	0.00535	0.00175	0.00109	0.000842	0.000543
									432.9	0.00539	0.00175	0.00107	0.000829	0.000543
									433.2	0.00544	0.00175	0.00106	0.000815	0.000543
									433.5	0.00548	0.00175	0.00105	0.000815	0.000543
									433.8	0.0055	0.00175	0.00107	0.000842	0.000543
									434.1	0.00553	0.00174	0.00107	0.000842	0.000543
									434.4	0.00556	0.00175	0.00106	0.000842	0.000557
									434.7	0.00559	0.00175	0.00106	0.000842	0.000543
									435	0.00564	0.00175	0.00107	0.000842	0.00053
									435.3	0.00568	0.00177	0.00109	0.000829	0.000516
									435.6	0.00572	0.00177	0.00109	0.000829	0.000543
									435.9	0.00577	0.00178	0.00107	0.000829	0.000543
									436.2	0.00579	0.00178	0.00109	0.000856	0.000543
									436.5	0.00585	0.00178	0.00109	0.000856	0.00053
									436.8	0.00589	0.00181	0.00107	0.000856	0.000516
									437.1	0.00593	0.00181	0.00107	0.000842	0.00053
									437.4	0.00597	0.00181	0.0011	0.000842	0.00053
									437.7	0.00603	0.00178	0.00111	0.000869	0.00053
									438	0.00608	0.0018	0.00111	0.000856	0.000516
									438.3	0.00612	0.0018	0.00111	0.000869	0.000502
									438.6	0.00616	0.00181	0.00113	0.000869	0.000475
									438.9	0.00621	0.00181	0.00113	0.000883	0.000475
									439.2	0.00625	0.00182	0.0011	0.000869	0.000462
									439.5	0.0063	0.00182	0.0011	0.000856	0.000489
									439.8	0.00637	0.00182	0.0011	0.000856	0.000489
									440.1	0.00644	0.00182	0.00113	0.000856	0.000502
									440.4	0.00649	0.00182	0.00111	0.000856	0.000489
									440.7	0.00655	0.00182	0.00113	0.000856	0.000489
									441	0.00662	0.00182	0.00111	0.000856	0.000489
									441.3	0.00666	0.00182	0.00113	0.000883	0.000502
									441.6	0.00673	0.00181	0.00114	0.000869	0.000502
									441.9	0.00677	0.00181	0.00114	0.000856	0.000502
									442.2	0.00684	0.0018	0.00116	0.000856	0.000502
									442.5	0.00692	0.00181	0.00116	0.000883	0.000489
									442.8	0.00698	0.00184	0.00114	0.000869	0.000475
									443.1	0.00705	0.00185	0.00114	0.000883	0.000475
									443.4	0.0071	0.00185	0.00113	0.000869	0.000475
									443.7	0.00718	0.00184	0.00116	0.000883	0.000462
									444	0.00727	0.00185	0.00117	0.000897	0.000462
									444.3	0.00732	0.00185	0.00117	0.000883	0.000475
									444.6	0.00739	0.00184	0.00117	0.000883	0.000475
									444.9	0.00746	0.00182	0.00118	0.000897	0.000475
									445.2	0.00753	0.00181	0.00118	0.00091	0.000475
									445.5	0.0076	0.00182	0.00117	0.00091	0.000489
									445.8	0.00767	0.00182	0.00116	0.00091	0.000489
									446.1	0.00774	0.00184	0.00116	0.000897	0.000489
									446.4	0.00781	0.00184	0.00116	0.000883	0.000489
									446.7	0.00787	0.00188	0.00116	0.000897	0.000502
									447	0.00796	0.00188	0.00116	0.000897	0.00053
									447.3	0.00803	0.00188	0.00118	0.000937	0.00053
									447.6	0.00812	0.00189	0.00118	0.000937	0.00053
									447.9	0.00819	0.0019	0.00117	0.000937	0.000516
									448.2	0.00828	0.00192	0.00117	0.000924	0.000516
									448.5	0.00836	0.00192	0.00118	0.000937	0.000516
									448.8	0.00846	0.00192	0.00118	0.000924	0.000516
									449.1	0.00851	0.00195	0.00117	0.00091	0.000502
									449.4	0.00859	0.00195	0.00116	0.000897	0.000516
									449.7	0.00868	0.00195	0.00118	0.000897	0.000516
									450	0.00877	0.00193	0.00118	0.000897	0.000516
									450.3	0.00886	0.00193	0.00117	0.00091	0.000516
									450.6	0.00893	0.00193	0.00116	0.000897	0.000502
									450.9	0.00902	0.00193	0.00114	0.00091	0.000502
									451.2	0.00913	0.00195	0.00114	0.000924	0.000502
									451.5	0.00926	0.00196	0.00116	0.000937	0.000502
									451.8	0.00933	0.00196	0.00117	0.000937	0.000502
									452.1	0.00943	0.00197	0.00118	0.000951	0.000489
									452.4	0.00951	0.00197	0.0012	0.000951	0.000502
									452.7	0.00961	0.00199	0.00118	0.000951	0.000489
									453	0.0097	0.00199	0.00118	0.000951	0.000516
									453.3	0.00979	0.00199	0.0012	0.000951	0.000502
									453.6	0.00988	0.002	0.00121	0.000951	0.000475
									453.9	0.00998	0.002	0.0012	0.000965	0.000448
									454.2	0.0101	0.00203	0.0012	0.000965	0.000448
									454.5	0.0102	0.00203	0.0012	0.000978	0.000462
									454.8	0.0103	0.00203	0.0012	0.000965	0.000475
									455.1	0.0104	0.00203	0.0012	0.000951	0.000489
									455.4	0.0105	0.00204	0.00118	0.000951	0.000502
									455.7	0.0106	0.00204	0.00117	0.000965	0.000475
									456	0.0107	0.00204	0.00118	0.000992	0.000462
									456.3	0.0108	0.00204	0.00118	0.000978	0.000435
									456.6	0.0109	0.00207	0.00117	0.000978	0.000435
									456.9	0.011	0.00207	0.00117	0.000978	0.000462
									457.2	0.0111	0.0021	0.00117	0.00101	0.000475
									457.5	0.0112	0.00208	0.00117	0.00101	0.000489
									457.8	0.0113	0.0021	0.00117	0.00102	0.000489
									458.1	0.0114	0.00208	0.0012	0.00102	0.000489
									458.4	0.0115	0.00208	0.0012	0.00103	0.000489
									458.7	0.0116	0.00208	0.0012	0.00102	0.000475
									459	0.0117	0.00211	0.0012	0.00102	0.000475
									459.3	0.0118	0.00211	0.00118	0.00102	0.000462
									459.6	0.0119	0.00212	0.00117	0.00103	0.000475
									459.9	0.012	0.00212	0.00117	0.00105	0.000475
									460.2	0.0121	0.00214	0.00117	0.00105	0.000489
									460.5	0.0122	0.00215	0.00117	0.00105	0.000489
									460.8	0.0123	0.00218	0.00118	0.00106	0.000475
									461.1	0.0124	0.00218	0.00117	0.00105	0.000475
									461.4	0.0125	0.0022	0.00117	0.00103	0.000475
									461.7	0.0126	0.00219	0.00117	0.00101	0.000489
									462	0.0127	0.00219	0.0012	0.00102	0.000475
									462.3	0.0129	0.00219	0.0012	0.00105	0.000489
									462.6	0.013	0.00222	0.0012	0.00103	0.000489
									462.9	0.013	0.00223	0.00118	0.00103	0.000502
									463.2	0.0131	0.00223	0.00121	0.00105	0.000489
									463.5	0.0133	0.0022	0.00122	0.00107	0.000489
									463.8	0.0134	0.0022	0.00122	0.00106	0.000489
									464.1	0.0135	0.00219	0.00121	0.00106	0.000516
									464.4	0.0136	0.0022	0.00121	0.00106	0.000516
									464.7	0.0136	0.00222	0.00121	0.00106	0.000502
									465	0.0137	0.00223	0.00122	0.00105	0.000489
									465.3	0.0138	0.00225	0.00124	0.00103	0.000489
									465.6	0.0139	0.00225	0.00125	0.00103	0.000475
									465.9	0.0141	0.00223	0.00125	0.00103	0.000489
									466.2	0.0141	0.00223	0.00124	0.00103	0.000475
									466.5	0.0142	0.00225	0.00122	0.00105	0.000475
									466.8	0.0143	0.00226	0.00124	0.00106	0.000475
									467.1	0.0144	0.00227	0.00126	0.00107	0.000475
									467.4	0.0145	0.00227	0.00126	0.00107	0.000475
									467.7	0.0146	0.00229	0.00126	0.00106	0.000489
									468	0.0147	0.00229	0.00125	0.00106	0.000489
									468.3	0.0148	0.0023	0.00126	0.00107	0.000475
									468.6	0.0149	0.00231	0.00126	0.00107	0.000475
									468.9	0.015	0.00234	0.00126	0.00107	0.000489
									469.2	0.015	0.00234	0.00125	0.00107	0.000475
									469.5	0.0151	0.00233	0.00126	0.00107	0.000475
									469.8	0.0152	0.00233	0.00126	0.00105	0.000462
									470.1	0.0152	0.00234	0.00126	0.00106	0.000475
									470.4	0.0153	0.00235	0.00126	0.00106	0.000489
									470.7	0.0154	0.00235	0.00129	0.00109	0.000502
									471	0.0155	0.00237	0.00128	0.00109	0.000502
									471.3	0.0156	0.0024	0.00128	0.0011	0.000502
									471.6	0.0156	0.0024	0.00126	0.0011	0.000516
									471.9	0.0157	0.0024	0.00129	0.0011	0.00053
									472.2	0.0158	0.00237	0.00129	0.00107	0.000543
									472.5	0.0158	0.00237	0.00128	0.00107	0.000543
									472.8	0.0159	0.00238	0.00125	0.00105	0.00053
									473.1	0.0159	0.0024	0.00126	0.00106	0.000516
									473.4	0.016	0.00238	0.00128	0.00107	0.000489
									473.7	0.016	0.00238	0.00129	0.00107	0.000489
									474	0.0161	0.00241	0.00128	0.00109	0.000475
									474.3	0.0161	0.00242	0.0013	0.0011	0.000502
									474.6	0.0162	0.00244	0.0013	0.00109	0.000489
									474.9	0.0162	0.00245	0.0013	0.00107	0.000489
									475.2	0.0162	0.00246	0.00128	0.00109	0.000489
									475.5	0.0163	0.00246	0.00129	0.00109	0.000475
									475.8	0.0163	0.00246	0.00129	0.00109	0.000462
									476.1	0.0163	0.00246	0.00129	0.00109	0.000448
									476.4	0.0164	0.00246	0.00129	0.0011	0.000435
									476.7	0.0164	0.00248	0.0013	0.00111	0.000448
									477	0.0164	0.00248	0.00132	0.00111	0.000462
									477.3	0.0164	0.00249	0.0013	0.0011	0.000475
									477.6	0.0164	0.0025	0.0013	0.00109	0.000489
									477.9	0.0164	0.00252	0.0013	0.0011	0.000489
									478.2	0.0164	0.00253	0.00132	0.00113	0.000489
									478.5	0.0164	0.00253	0.00129	0.00113	0.000502
									478.8	0.0164	0.00253	0.0013	0.00113	0.000502
									479.1	0.0164	0.00253	0.00129	0.0011	0.000502
									479.4	0.0164	0.00255	0.0013	0.00111	0.000475
									479.7	0.0164	0.00257	0.00129	0.0011	0.000475
									480	0.0163	0.00259	0.00129	0.00111	0.000475
									480.3	0.0163	0.00259	0.00129	0.00113	0.000475
									480.6	0.0163	0.0026	0.0013	0.00116	0.000475
									480.9	0.0162	0.00259	0.00129	0.00116	0.000462
									481.2	0.0162	0.0026	0.00129	0.00114	0.000462
									481.5	0.0162	0.00259	0.00129	0.00113	0.000462
									481.8	0.0161	0.00259	0.00132	0.00116	0.000462
									482.1	0.0161	0.00259	0.0013	0.00116	0.000475
									482.4	0.016	0.00261	0.00132	0.00116	0.000489
									482.7	0.016	0.00261	0.0013	0.00116	0.000475
									483	0.0159	0.00264	0.00133	0.00116	0.000448
									483.3	0.0159	0.00264	0.00133	0.00114	0.000421
									483.6	0.0158	0.00267	0.00132	0.00114	0.000407
									483.9	0.0157	0.00267	0.0013	0.00114	0.000421
									484.2	0.0156	0.00267	0.00132	0.00116	0.000435
									484.5	0.0155	0.00267	0.00132	0.00116	0.000435
									484.8	0.0154	0.0027	0.00132	0.00116	0.000448
									485.1	0.0154	0.00271	0.00132	0.00116	0.000435
									485.4	0.0153	0.00271	0.00132	0.00117	0.000421
									485.7	0.0152	0.00272	0.00135	0.00117	0.000407
									486	0.0151	0.00275	0.00133	0.00114	0.000435
									486.3	0.015	0.00274	0.00133	0.00117	0.000435
									486.6	0.0149	0.00275	0.00135	0.00117	0.000448
									486.9	0.0148	0.00274	0.00136	0.00117	0.000421
									487.2	0.0148	0.00275	0.00136	0.00116	0.000435
									487.5	0.0146	0.00275	0.00136	0.00113	0.000448
									487.8	0.0145	0.00275	0.00137	0.00113	0.000448
									488.1	0.0144	0.00275	0.00139	0.00116	0.000462
									488.4	0.0143	0.00276	0.00139	0.00116	0.000462
									488.7	0.0142	0.00279	0.00137	0.00117	0.000448
									489	0.0141	0.0028	0.00137	0.00118	0.000448
									489.3	0.014	0.0028	0.00137	0.00118	0.000448
									489.6	0.0139	0.00283	0.00137	0.00117	0.000462
									489.9	0.0138	0.00286	0.00136	0.00117	0.000475
									490.2	0.0136	0.00287	0.00137	0.00118	0.000475
									490.5	0.0135	0.00287	0.00137	0.00117	0.000462
									490.8	0.0134	0.00289	0.00136	0.00116	0.000448
									491.1	0.0133	0.0029	0.00136	0.00116	0.000462
									491.4	0.0132	0.0029	0.00137	0.00117	0.000475
									491.7	0.0131	0.00291	0.00139	0.0012	0.000489
									492	0.013	0.00294	0.00139	0.00118	0.000489
									492.3	0.0129	0.00297	0.0014	0.00118	0.000475
									492.6	0.0128	0.00296	0.0014	0.00116	0.000435
									492.9	0.0127	0.00296	0.00141	0.00117	0.000435
									493.2	0.0126	0.00296	0.00141	0.00117	0.000421
									493.5	0.0125	0.00298	0.00141	0.00118	0.000448
									493.8	0.0124	0.003	0.0014	0.0012	0.000435
									494.1	0.0123	0.003	0.00143	0.00121	0.000435
									494.4	0.0122	0.00301	0.00141	0.00118	0.000407
									494.7	0.0121	0.00302	0.00143	0.00118	0.000435
									495	0.012	0.00301	0.00141	0.00116	0.000462
									495.3	0.0119	0.00302	0.00141	0.00116	0.000489
									495.6	0.0118	0.00305	0.00143	0.00116	0.000502
									495.9	0.0117	0.00306	0.00143	0.00117	0.000489
									496.2	0.0116	0.00308	0.00143	0.00116	0.000475
									496.5	0.0115	0.00306	0.00144	0.00117	0.000462
									496.8	0.0114	0.00308	0.00144	0.00117	0.000475
									497.1	0.0113	0.00309	0.00144	0.00117	0.000489
									497.4	0.0112	0.00311	0.00143	0.00117	0.000502
									497.7	0.0111	0.00312	0.00144	0.00118	0.000502
									498	0.0111	0.00313	0.00144	0.00117	0.000502
									498.3	0.011	0.00315	0.00144	0.00116	0.000502
									498.6	0.0109	0.00315	0.00144	0.00117	0.000516
									498.9	0.0108	0.00316	0.00145	0.00118	0.000502
									499.2	0.0108	0.00319	0.00145	0.00121	0.000502
									499.5	0.0107	0.00321	0.00147	0.0012	0.000489
									499.8	0.0106	0.00323	0.00148	0.00118	0.000502
									500.1	0.0106	0.00323	0.00148	0.0012	0.000502
									500.4	0.0105	0.00324	0.00151	0.0012	0.000516
									500.7	0.0104	0.00326	0.0015	0.0012	0.000516
									501	0.0104	0.00326	0.00151	0.00118	0.000516
									501.3	0.0103	0.00326	0.00151	0.00117	0.000516
									501.6	0.0102	0.00327	0.00154	0.00117	0.000502
									501.9	0.0102	0.00328	0.00154	0.00116	0.000516
									502.2	0.0101	0.00331	0.00154	0.00116	0.00053
									502.5	0.0101	0.00332	0.00151	0.00117	0.000543
									502.8	0.01	0.00334	0.00152	0.0012	0.00053
									503.1	0.01	0.00335	0.00154	0.0012	0.00053
									503.4	0.00998	0.00335	0.00156	0.0012	0.000516
									503.7	0.00995	0.00334	0.00158	0.00118	0.000516
									504	0.0099	0.00334	0.0016	0.00118	0.000516
									504.3	0.00987	0.00337	0.00159	0.00118	0.00053
									504.6	0.00983	0.00339	0.00159	0.00117	0.00053
									504.9	0.00981	0.00341	0.00159	0.00117	0.000516
									505.2	0.00977	0.00343	0.00159	0.00116	0.000516
									505.5	0.00976	0.00345	0.00159	0.00114	0.000516
									505.8	0.00973	0.00347	0.00159	0.00114	0.00053
									506.1	0.0097	0.00347	0.00159	0.00116	0.00053
									506.4	0.00968	0.00349	0.0016	0.00117	0.000516
									506.7	0.00968	0.0035	0.00159	0.00116	0.000516
									507	0.00963	0.00352	0.00159	0.00114	0.00053
									507.3	0.00961	0.00353	0.00159	0.00113	0.000516
									507.6	0.00958	0.00353	0.00162	0.00114	0.000516
									507.9	0.00958	0.00354	0.00165	0.00116	0.000489
									508.2	0.00956	0.00357	0.00165	0.00116	0.000502
									508.5	0.00954	0.00358	0.00165	0.00114	0.000502
									508.8	0.00952	0.0036	0.00165	0.00116	0.000502
									509.1	0.00952	0.00363	0.00165	0.00116	0.000489
									509.4	0.00954	0.00365	0.00165	0.00116	0.000475
									509.7	0.00951	0.00367	0.00165	0.00116	0.000475
									510	0.00949	0.00367	0.00167	0.00116	0.000489
									510.3	0.00949	0.00367	0.0017	0.00114	0.000489
									510.6	0.00949	0.00369	0.0017	0.00114	0.000489
									510.9	0.00951	0.00371	0.0017	0.00114	0.000502
									511.2	0.00951	0.00373	0.0017	0.00117	0.000489
									511.5	0.00951	0.00375	0.00171	0.00117	0.000502
									511.8	0.00949	0.00376	0.0017	0.00117	0.000502
									512.1	0.00948	0.00376	0.0017	0.00116	0.000516
									512.4	0.00948	0.00376	0.00174	0.00117	0.000489
									512.7	0.00948	0.0038	0.00177	0.00118	0.000489
									513	0.00948	0.00383	0.00178	0.00118	0.000475
									513.3	0.00945	0.00386	0.00177	0.00118	0.000475
									513.6	0.00944	0.00387	0.00177	0.0012	0.000462
									513.9	0.00944	0.00387	0.00178	0.00121	0.000462
									514.2	0.00945	0.0039	0.00177	0.0012	0.000462
									514.5	0.00945	0.00393	0.00178	0.00118	0.000435
									514.8	0.00945	0.00395	0.0018	0.00118	0.000421
									515.1	0.00947	0.00398	0.00182	0.0012	0.000421
									515.4	0.00947	0.00401	0.00184	0.00118	0.000435
									515.7	0.00944	0.00402	0.00184	0.00118	0.000462
									516	0.00943	0.00402	0.00184	0.0012	0.000489
									516.3	0.00941	0.00404	0.00186	0.00121	0.000475
									516.6	0.00943	0.00406	0.00186	0.00121	0.000475
									516.9	0.00941	0.0041	0.00185	0.00121	0.000462
									517.2	0.00941	0.00413	0.00185	0.0012	0.000421
									517.5	0.00943	0.00416	0.00186	0.00121	0.000421
									517.8	0.00944	0.00417	0.00186	0.00121	0.000435
									518.1	0.00945	0.00421	0.00189	0.00122	0.000462
									518.4	0.00944	0.00423	0.0019	0.00121	0.000462
									518.7	0.00943	0.00424	0.00193	0.0012	0.000462
									519	0.00941	0.00426	0.00195	0.0012	0.000435
									519.3	0.0094	0.00428	0.00196	0.00121	0.000435
									519.6	0.00938	0.0043	0.00196	0.00121	0.000421
									519.9	0.00937	0.00432	0.00196	0.0012	0.000448
									520.2	0.00937	0.00434	0.00196	0.0012	0.000435
									520.5	0.00934	0.00438	0.00196	0.00118	0.000435
									520.8	0.00931	0.00441	0.00199	0.0012	0.000421
									521.1	0.0093	0.00442	0.00203	0.0012	0.000421
									521.4	0.00929	0.00443	0.00204	0.0012	0.000435
									521.7	0.00929	0.00446	0.00204	0.00118	0.000435
									522	0.00926	0.00447	0.00204	0.00118	0.000421
									522.3	0.00923	0.00449	0.00205	0.0012	0.000407
									522.6	0.00923	0.00453	0.00207	0.00121	0.000394
									522.9	0.00922	0.00456	0.00208	0.00118	0.000394
									523.2	0.00918	0.0046	0.00211	0.00118	0.000394
									523.5	0.00916	0.00463	0.00211	0.00118	0.000407
									523.8	0.00915	0.00465	0.00212	0.0012	0.000407
									524.1	0.00913	0.00468	0.00214	0.00118	0.000421
									524.4	0.00909	0.00471	0.00216	0.00118	0.000421
									524.7	0.00904	0.00472	0.00216	0.0012	0.000407
									525	0.009	0.00475	0.00218	0.00122	0.000394
									525.3	0.00898	0.00479	0.00218	0.00124	0.000407
									525.6	0.00894	0.00482	0.0022	0.00125	0.000394
									525.9	0.0089	0.00486	0.00223	0.00125	0.00038
									526.2	0.00886	0.00487	0.00226	0.00125	0.00038
									526.5	0.00883	0.00489	0.00226	0.00125	0.000367
									526.8	0.00879	0.00493	0.00226	0.00122	0.00038
									527.1	0.00875	0.00495	0.00227	0.00122	0.000367
									527.4	0.00869	0.005	0.0023	0.00124	0.00038
									527.7	0.00865	0.00504	0.00231	0.00124	0.00038
									528	0.00858	0.00506	0.00233	0.00124	0.000394
									528.3	0.00852	0.00508	0.00235	0.00125	0.000394
									528.6	0.00848	0.00511	0.00238	0.00126	0.000394
									528.9	0.00843	0.00515	0.00238	0.00124	0.000394
									529.2	0.00836	0.00517	0.00238	0.00122	0.00038
									529.5	0.00828	0.0052	0.0024	0.00122	0.00038
									529.8	0.00821	0.00523	0.00241	0.00125	0.00038
									530.1	0.00815	0.00527	0.00242	0.00125	0.000367
									530.4	0.00812	0.00531	0.00242	0.00125	0.000367
									530.7	0.00807	0.00534	0.00242	0.00124	0.000353
									531	0.008	0.00538	0.00246	0.00122	0.000367
									531.3	0.00793	0.00541	0.00248	0.00122	0.000394
									531.6	0.00785	0.00545	0.00249	0.00121	0.000407
									531.9	0.00778	0.00545	0.00249	0.00122	0.000394
									532.2	0.00771	0.00548	0.00252	0.00125	0.000394
									532.5	0.00765	0.00552	0.00255	0.00125	0.00038
									532.8	0.00758	0.00556	0.00256	0.00125	0.00038
									533.1	0.00749	0.00559	0.00256	0.00122	0.000394
									533.4	0.00741	0.00561	0.00259	0.00122	0.000394
									533.7	0.00734	0.00564	0.0026	0.00122	0.000394
									534	0.00727	0.00571	0.00261	0.00122	0.000407
									534.3	0.00718	0.00574	0.00263	0.00124	0.000407
									534.6	0.0071	0.00578	0.00267	0.00126	0.000407
									534.9	0.007	0.00581	0.00268	0.00126	0.000421
									535.2	0.00692	0.00586	0.00268	0.00125	0.000448
									535.5	0.00683	0.00589	0.00268	0.00125	0.000448
									535.8	0.00673	0.00592	0.00272	0.00126	0.000448
									536.1	0.00666	0.00594	0.00275	0.00128	0.000421
									536.4	0.00659	0.006	0.00278	0.00128	0.000421
									536.7	0.00651	0.00603	0.00279	0.00128	0.000407
									537	0.00641	0.00607	0.00282	0.00126	0.000435
									537.3	0.00632	0.00612	0.00285	0.00126	0.000421
									537.6	0.00622	0.00616	0.00283	0.00125	0.000435
									537.9	0.00611	0.00621	0.00283	0.00124	0.000435
									538.2	0.00603	0.00623	0.00285	0.00125	0.000435
									538.5	0.00593	0.00629	0.00289	0.00128	0.000421
									538.8	0.00586	0.00633	0.00289	0.00128	0.000421
									539.1	0.00577	0.00637	0.00291	0.00126	0.000394
									539.4	0.00568	0.0064	0.00294	0.00125	0.000407
									539.7	0.00559	0.00644	0.00298	0.00125	0.000407
									540	0.00552	0.00648	0.00301	0.00124	0.000421
									540.3	0.00542	0.00654	0.00304	0.00125	0.000421
									540.6	0.00534	0.00658	0.00304	0.00125	0.000421
									540.9	0.00523	0.00662	0.00308	0.00126	0.000421
									541.2	0.00513	0.00667	0.00308	0.00125	0.000435
									541.5	0.00502	0.00672	0.00308	0.00124	0.000448
									541.8	0.00493	0.00676	0.00309	0.00122	0.000421
									542.1	0.00484	0.00681	0.00313	0.00124	0.000421
									542.4	0.00478	0.00688	0.00315	0.00122	0.000421
									542.7	0.00469	0.00694	0.00316	0.00122	0.000435
									543	0.0046	0.00696	0.00316	0.00122	0.000435
									543.3	0.00449	0.007	0.0032	0.00124	0.000407
									543.6	0.00441	0.00703	0.00321	0.00125	0.000394
									543.9	0.00431	0.0071	0.00324	0.00125	0.000394
									544.2	0.00421	0.00713	0.00324	0.00125	0.000407
									544.5	0.00413	0.00718	0.00327	0.00128	0.000407
									544.8	0.00405	0.00721	0.00328	0.00126	0.000394
									545.1	0.00397	0.00727	0.0033	0.00126	0.000394
									545.4	0.00387	0.00729	0.00331	0.00126	0.000394
									545.7	0.00379	0.00734	0.00334	0.00128	0.000407
									546	0.00372	0.00738	0.00335	0.00126	0.000421
									546.3	0.00365	0.00745	0.00338	0.00125	0.000448
									546.6	0.0036	0.00747	0.00339	0.00124	0.000462
									546.9	0.00353	0.0075	0.00343	0.00124	0.000435
									547.2	0.00346	0.00753	0.00345	0.00122	0.000407
									547.5	0.00338	0.00758	0.00347	0.00124	0.000407
									547.8	0.00328	0.00763	0.00347	0.00124	0.000394
									548.1	0.00321	0.00768	0.0035	0.00122	0.00038
									548.4	0.00316	0.00772	0.00352	0.00124	0.000367
									548.7	0.00311	0.00778	0.00354	0.00124	0.000367
									549	0.00304	0.00782	0.00356	0.00125	0.000367
									549.3	0.00296	0.00785	0.00357	0.00125	0.000367
									549.6	0.00289	0.00787	0.0036	0.00125	0.000367
									549.9	0.00283	0.00793	0.00363	0.00122	0.000367
									550.2	0.00276	0.00797	0.00363	0.00122	0.000353
									550.5	0.00268	0.00801	0.00364	0.00124	0.000339
									550.8	0.00261	0.00805	0.00368	0.00125	0.000339
									551.1	0.00256	0.0081	0.00369	0.00126	0.000339
									551.4	0.00252	0.00815	0.00372	0.00126	0.000339
									551.7	0.00248	0.00821	0.00373	0.00128	0.000353
									552	0.00244	0.00828	0.00376	0.00129	0.000367
									552.3	0.00237	0.00832	0.00376	0.00129	0.00038
									552.6	0.00229	0.00836	0.00378	0.00129	0.00038
									552.9	0.0022	0.00839	0.0038	0.0013	0.000394
									553.2	0.00215	0.00841	0.00383	0.0013	0.00038
									553.5	0.00214	0.00846	0.00384	0.00129	0.000367
									553.8	0.00211	0.0085	0.00384	0.0013	0.000367
									554.1	0.00204	0.00854	0.00386	0.0013	0.000367
									554.4	0.002	0.00857	0.00391	0.00132	0.00038
									554.7	0.00196	0.00862	0.00395	0.0013	0.00038
									555	0.00192	0.00869	0.00398	0.00129	0.00038
									555.3	0.00189	0.00873	0.00398	0.00129	0.000367
									555.6	0.00185	0.00877	0.00401	0.0013	0.000367
									555.9	0.00182	0.0088	0.00402	0.00129	0.00038
									556.2	0.00178	0.00886	0.00405	0.0013	0.00038
									556.5	0.00175	0.00888	0.00405	0.00129	0.00038
									556.8	0.0017	0.00894	0.00409	0.0013	0.000367
									557.1	0.00167	0.00895	0.0041	0.00129	0.000367
									557.4	0.00163	0.00901	0.0041	0.00129	0.000367
									557.7	0.00158	0.00905	0.0041	0.00128	0.000367
									558	0.00154	0.00909	0.00412	0.00128	0.000353
									558.3	0.0015	0.00915	0.00413	0.00129	0.000367
									558.6	0.00147	0.0092	0.00416	0.00128	0.000367
									558.9	0.00143	0.00922	0.00417	0.00129	0.000367
									559.2	0.00141	0.00923	0.00421	0.0013	0.000394
									559.5	0.0014	0.00926	0.00423	0.00132	0.000407
									559.8	0.00139	0.0093	0.00421	0.00132	0.000421
									560.1	0.00135	0.00936	0.00423	0.0013	0.000421
									560.4	0.00132	0.0094	0.00426	0.0013	0.000394
									560.7	0.00129	0.00943	0.0043	0.0013	0.00038
									561	0.00126	0.00951	0.00431	0.0013	0.000394
									561.3	0.00124	0.00955	0.00432	0.00129	0.000421
									561.6	0.00121	0.00958	0.00434	0.0013	0.000435
									561.9	0.0012	0.00959	0.00435	0.0013	0.000462
									562.2	0.00117	0.00963	0.00435	0.00129	0.000475
									562.5	0.00113	0.00966	0.00436	0.00128	0.000475
									562.8	0.0011	0.00969	0.00438	0.00126	0.000475
									563.1	0.00107	0.00972	0.00439	0.00126	0.000475
									563.4	0.00105	0.00974	0.00439	0.00128	0.000475
									563.7	0.00101	0.00979	0.00442	0.00129	0.000475
									564	0.000992	0.00981	0.00446	0.00132	0.000475
									564.3	0.000978	0.00986	0.00449	0.00132	0.000475
									564.6	0.000978	0.00988	0.00449	0.00132	0.000489
									564.9	0.000951	0.00992	0.0045	0.00132	0.000502
									565.2	0.000951	0.00994	0.00452	0.00133	0.000502
									565.5	0.000937	0.00997	0.00453	0.00135	0.000489
									565.8	0.000937	0.00999	0.00453	0.00133	0.000489
									566.1	0.000937	0.01	0.00453	0.00133	0.000489
									566.4	0.000937	0.01	0.00454	0.00135	0.000489
									566.7	0.000924	0.0101	0.00458	0.00136	0.000489
									567	0.000924	0.0101	0.00458	0.00136	0.000489
									567.3	0.000883	0.0101	0.0046	0.00136	0.000502
									567.6	0.000856	0.0101	0.0046	0.00133	0.000502
									567.9	0.000829	0.0102	0.00461	0.00133	0.000489
									568.2	0.000815	0.0102	0.00463	0.00133	0.000489
									568.5	0.000788	0.0102	0.00464	0.00135	0.000516
									568.8	0.000774	0.0102	0.00464	0.00133	0.000516
									569.1	0.000774	0.0102	0.00467	0.00135	0.000502
									569.4	0.000761	0.0102	0.00468	0.00133	0.000502
									569.7	0.000761	0.0102	0.00468	0.00135	0.000502
									570	0.000747	0.0103	0.00469	0.00133	0.000489
									570.3	0.000733	0.0103	0.00471	0.00135	0.000489
									570.6	0.000733	0.0102	0.00471	0.00135	0.000489
									570.9	0.00072	0.0103	0.00471	0.00135	0.000502
									571.2	0.000706	0.0103	0.00471	0.00135	0.000489
									571.5	0.000693	0.0103	0.00475	0.00136	0.000489
									571.8	0.000666	0.0103	0.00476	0.00135	0.000489
									572.1	0.000666	0.0103	0.00478	0.00135	0.000489
									572.4	0.000652	0.0103	0.00476	0.00135	0.000489
									572.7	0.000638	0.0103	0.00478	0.00136	0.000475
									573	0.000638	0.0103	0.00478	0.00137	0.000475
									573.3	0.000625	0.0103	0.00478	0.00139	0.000475
									573.6	0.000611	0.0104	0.00479	0.00139	0.000475
									573.9	0.000598	0.0104	0.0048	0.0014	0.000489
									574.2	0.000611	0.0103	0.00482	0.00141	0.000489
									574.5	0.000611	0.0103	0.00483	0.00141	0.000502
									574.8	0.000598	0.0103	0.00483	0.0014	0.000502
									575.1	0.000584	0.0103	0.00483	0.0014	0.00053
									575.4	0.000557	0.0103	0.00483	0.00141	0.00053
									575.7	0.00057	0.0103	0.00483	0.00141	0.000516
									576	0.000557	0.0103	0.00483	0.00143	0.000489
									576.3	0.000557	0.0103	0.00484	0.00143	0.000475
									576.6	0.000543	0.0103	0.00484	0.00143	0.000475
									576.9	0.000543	0.0103	0.00482	0.00144	0.000489
									577.2	0.00053	0.0103	0.00482	0.00144	0.000489
									577.5	0.000516	0.0103	0.0048	0.00144	0.000489
									577.8	0.000502	0.0103	0.0048	0.00143	0.000489
									578.1	0.000516	0.0103	0.00479	0.0014	0.000475
									578.4	0.000502	0.0103	0.00479	0.0014	0.000475
									578.7	0.000516	0.0102	0.00479	0.00141	0.000475
									579	0.000502	0.0102	0.0048	0.00143	0.000475
									579.3	0.000489	0.0102	0.00479	0.00143	0.000475
									579.6	0.000462	0.0102	0.00478	0.0014	0.000462
									579.9	0.000462	0.0102	0.00476	0.00139	0.000448
									580.2	0.000448	0.0102	0.00475	0.00141	0.000448
									580.5	0.000462	0.0101	0.00474	0.00141	0.000448
									580.8	0.000448	0.0101	0.00471	0.00143	0.000435
									581.1	0.000435	0.0101	0.00469	0.00144	0.000462
									581.4	0.000435	0.0101	0.00469	0.00145	0.000462
									581.7	0.000435	0.0101	0.00468	0.00144	0.000475
									582	0.000448	0.01	0.00468	0.00144	0.000462
									582.3	0.000435	0.01	0.00468	0.00145	0.000462
									582.6	0.000421	0.01	0.00469	0.00147	0.000462
									582.9	0.000421	0.00999	0.00468	0.0015	0.000462
									583.2	0.000421	0.00999	0.00468	0.00148	0.000448
									583.5	0.000407	0.00997	0.00465	0.00147	0.000448
									583.8	0.000407	0.00992	0.00465	0.00148	0.000462
									584.1	0.000407	0.0099	0.00464	0.00147	0.000489
									584.4	0.000407	0.00988	0.00461	0.00145	0.000489
									584.7	0.000394	0.00986	0.0046	0.00145	0.000502
									585	0.000394	0.00981	0.0046	0.00145	0.000502
									585.3	0.000394	0.00977	0.00458	0.00147	0.000502
									585.6	0.000394	0.00976	0.00457	0.00147	0.000516
									585.9	0.00038	0.00976	0.00457	0.00147	0.000489
									586.2	0.00038	0.00972	0.00457	0.00148	0.000475
									586.5	0.00038	0.0097	0.00456	0.00151	0.000462
									586.8	0.000367	0.00968	0.00454	0.00152	0.000475
									587.1	0.000353	0.00965	0.00452	0.00154	0.000489
									587.4	0.000353	0.00961	0.00452	0.00155	0.00053
									587.7	0.000353	0.00956	0.00452	0.00154	0.00053
									588	0.000353	0.00954	0.00449	0.00152	0.000543
									588.3	0.000353	0.00949	0.00446	0.00154	0.000543
									588.6	0.000353	0.00945	0.00443	0.00155	0.000543
									588.9	0.000353	0.00941	0.00442	0.00155	0.000543
									589.2	0.000367	0.00938	0.00436	0.00154	0.000543
									589.5	0.000353	0.00938	0.00434	0.00152	0.00053
									589.8	0.000326	0.00934	0.00431	0.00154	0.00053
									590.1	0.000312	0.0093	0.00431	0.00158	0.000516
									590.4	0.000312	0.00926	0.0043	0.00159	0.000516
									590.7	0.000299	0.00925	0.00428	0.0016	0.000502
									591	0.000285	0.00922	0.00427	0.0016	0.000489
									591.3	0.000285	0.00918	0.00426	0.0016	0.000489
									591.6	0.000299	0.00913	0.00423	0.00159	0.000502
									591.9	0.000312	0.00912	0.0042	0.00159	0.000516
									592.2	0.000299	0.00908	0.00417	0.00158	0.00053
									592.5	0.000285	0.00904	0.00417	0.00159	0.000543
									592.8	0.000285	0.009	0.00416	0.00159	0.000543
									593.1	0.000272	0.00895	0.00415	0.00159	0.00053
									593.4	0.000272	0.00891	0.00412	0.00158	0.00053
									593.7	0.000272	0.00886	0.00409	0.0016	0.00053
									594	0.000285	0.00882	0.00406	0.0016	0.00053
									594.3	0.000285	0.00879	0.00406	0.00162	0.00053
									594.6	0.000285	0.00876	0.00405	0.00163	0.00053
									594.9	0.000258	0.00872	0.00405	0.00163	0.00053
									595.2	0.000258	0.00868	0.00402	0.00162	0.000516
									595.5	0.000258	0.00866	0.00398	0.0016	0.000516
									595.8	0.000258	0.00864	0.00395	0.0016	0.000502
									596.1	0.000258	0.00857	0.00395	0.00163	0.000516
									596.4	0.000258	0.00852	0.00394	0.00165	0.00053
									596.7	0.000258	0.00848	0.00393	0.00162	0.00053
									597	0.000258	0.00847	0.0039	0.00162	0.000543
									597.3	0.000244	0.00843	0.00389	0.00162	0.000543
									597.6	0.000231	0.0084	0.00386	0.00163	0.000557
									597.9	0.000231	0.00834	0.00383	0.00165	0.000543
									598.2	0.000231	0.0083	0.0038	0.00165	0.000543
									598.5	0.000244	0.00826	0.0038	0.00163	0.00053
									598.8	0.000244	0.00825	0.0038	0.00165	0.00053
									599.1	0.000258	0.00823	0.00378	0.00163	0.000516
[truncated: 16,003 more rows]

## Sheet: Fig 2
Figure 2a - SPR traces
nAb1 binding																																	nAb5 binding
Time (seconds)	40 uM			16 uM			6.4 uM			2.56 uM			1 uM			0.4 uM			0.16 uM			0.066 uM			0.026 uM			0 uM					Time (seconds)	10 μM			4 μM			1.6 μM			0.64 μM		0.256 μM			0.1024 μM
0	0	0	0	0	0	0	0	0	0	0	0	0	0	0	0	0	0	0	0	0	0	0	0	0	0	0	0	0	0	0			525	-0.44	-0.533	-0.5	-0.48	-0.633	-0.433	0.287	-0.024	0.061	-0.35	-0.215	-0.275	0.02	-0.319	0.002	0.281
0.1	0.004	0	0.011	0	-0.011	-0.01	0	-0.01	-0.011	0.01	-0.007	0.008	0.012	-0.009	-0.006	-0.01	0	-0.0039	0.004	0.0019	-0.007	-0.004	0	0.003	0.006	-0.011	0.01	0	-0.01	0			525.1	-0.42	-0.529	-0.504	-0.488	-0.643	-0.43	0.283	-0.034	0.073	-0.359	-0.217	-0.268	0.029	-0.33	-0.002	0.287
0.2	0.014	0	0.006	-0.01	-0.008	-0.016	0	-0.016	-0.018	0.01	-0.007	0.01	0.005	-0.005	-0.011	-0.01	0.004	-0.0301	0	-0.0086	-0.011	-0.02	0.01	0.005	-0.004	-0.021	0.01	0	-0.01	-0.01			525.2	-0.418	-0.534	-0.5	-0.494	-0.639	-0.434	0.273	-0.041	0.064	-0.367	-0.225	-0.264	0.029	-0.322	-0.015	0.268
0.3	0.019	0	0.006	0	-0.008	-0.006	0.006	-0.01	-0.028	0.01	-0.007	-0.01	0.005	0.004	-0.018	-0.009	0.02	-0.0352	-0.0097	-0.0137	-0.017	-0.024	0.006	0.001	0	-0.021	0.02	0	-0.02	0			525.3	-0.418	-0.541	-0.504	-0.49	-0.627	-0.44	0.267	-0.055	0.047	-0.364	-0.217	-0.258	0.029	-0.313	-0.031	0.272
0.4	0.01	0	0.015	0	-0.008	0.004	0	-0.006	-0.028	0.015	0.005	-0.01	0.005	0.014	-0.002	-0.01	0.031	-0.0489	-0.0097	-0.0215	-0.021	-0.037	0	-0.004	-0.004	-0.027	0.02	-0.01	-0.01	0			525.4	-0.409	-0.545	-0.518	-0.494	-0.627	-0.449	0.273	-0.061	0.037	-0.367	-0.205	-0.267	0.029	-0.312	-0.023	0.277
0.5	0.019	-0.004	0.015	0.01	-0.013	0.004	0.01	0	-0.022	0.019	0.005	-0.01	0.011	0.014	0.001	-0.01	0.016	-0.0645	-0.0195	-0.0293	-0.021	-0.037	-0.003	-0.012	-0.014	-0.021	0.02	-0.01	-0.01	-0.01			525.5	-0.418	-0.551	-0.538	-0.496	-0.644	-0.44	0.279	-0.055	0.024	-0.36	-0.207	-0.27	0.029	-0.293	-0.007	0.279
0.6	0.004	-0.01	0.015	0.01	-0.021	0	0.006	-0.02	-0.028	0.019	0.001	-0.006	0.005	0.014	-0.002	-0.006	0.012	-0.0645	-0.0156	-0.0352	-0.027	-0.031	-0.009	-0.024	-0.02	-0.031	0.03	-0.01	0	-0.01			525.6	-0.403	-0.551	-0.551	-0.494	-0.643	-0.43	0.271	-0.061	0.037	-0.356	-0.196	-0.287	0.033	-0.309	0.012	0.279
0.7	-0.001	-0.01	0.027	0.01	-0.027	-0.006	0.01	-0.018	-0.028	0.019	-0.005	0.004	0.011	0.004	-0.008	-0.01	0.002	-0.0606	-0.0039	-0.0352	-0.027	-0.041	-0.013	-0.024	-0.023	-0.04	0.03	-0.02	0	-0.01			525.7	-0.409	-0.555	-0.532	-0.5	-0.653	-0.428	0.256	-0.055	0.032	-0.35	-0.201	-0.299	0.039	-0.304	0.022	0.289
0.8	0.012	-0.01	0.023	0.019	-0.027	0	0.01	-0.018	-0.041	0.019	0.005	0.02	0.011	0	-0.008	-0.024	0.006	-0.0547	-0.0039	-0.0352	-0.031	-0.051	-0.013	-0.012	-0.033	-0.039	0.06	-0.02	-0.01	-0.01			525.8	-0.403	-0.557	-0.527	-0.514	-0.663	-0.434	0.241	-0.065	0.032	-0.35	-0.205	-0.303	0.031	-0.301	0.032	0.272
0.9	0.021	-0.01	0.017	0.019	-0.037	-0.016	0.006	-0.018	-0.057	0.01	0.011	0.014	0.002	-0.005	-0.002	-0.02	0.006	-0.0653	0.0012	-0.0391	-0.027	-0.061	-0.019	-0.012	-0.027	-0.048	0.06	-0.03	-0.02	0			525.9	-0.422	-0.551	-0.525	-0.514	-0.668	-0.444	0.248	-0.088	0.032	-0.35	-0.2	-0.305	0.016	-0.305	0.018	0.26
1	0.021	-0.016	0.017	0.025	-0.052	-0.016	-0.01	-0.018	-0.057	0.019	0.015	0.01	0.005	-0.005	-0.008	-0.03	0.012	-0.0664	-0.0058	-0.0449	-0.021	-0.07	-0.019	-0.016	-0.027	-0.054	0.07	-0.02	-0.03	0.01			526	-0.422	-0.551	-0.541	-0.539	-0.672	-0.428	0.244	-0.104	0.028	-0.35	-0.203	-0.299	0.006	-0.324	0.003	0.256
1.1	0.012	-0.01	0.013	0.023	-0.054	-0.026	-0.01	-0.027	-0.061	0.019	0.015	-0.001	0.011	0	0.001	-0.016	0.016	-0.086	-0.0097	-0.0488	-0.031	-0.07	-0.023	-0.026	-0.023	-0.054	0.07	-0.02	-0.03	0.01			526.1	-0.422	-0.551	-0.528	-0.541	-0.674	-0.44	0.242	-0.1	0.018	-0.35	-0.209	-0.305	0.012	-0.328	-0.017	0.25
1.2	0.002	0	0.008	0.025	-0.049	-0.03	0	-0.027	-0.067	0.019	0.011	0.004	0.005	0.004	0.001	-0.016	0.016	-0.0821	-0.0156	-0.0449	-0.036	-0.081	-0.033	-0.036	-0.022	-0.054	0.08	-0.01	-0.02	0.01			526.2	-0.423	-0.547	-0.551	-0.531	-0.659	-0.449	0.244	-0.104	0.012	-0.35	-0.204	-0.303	0.017	-0.33	-0.037	0.242
1.3	0.002	-0.01	-0.004	0.025	-0.045	-0.035	0	-0.031	-0.071	0.015	0.015	0.01	0.005	0.004	0.007	-0.01	0.021	-0.0821	-0.0097	-0.0352	-0.025	-0.088	-0.029	-0.036	-0.018	-0.044	0.08	-0.01	-0.03	0			526.3	-0.438	-0.551	-0.547	-0.527	-0.664	-0.463	0.265	-0.1	0	-0.346	-0.201	-0.299	0.01	-0.315	-0.048	0.227
1.4	0.012	0	-0.004	0.019	-0.058	-0.026	0	-0.037	-0.072	0.019	0.011	0	0.005	0	-0.002	-0.016	0.006	-0.0723	-0.0195	-0.0391	-0.025	-0.088	-0.033	-0.046	-0.022	-0.044	0.08	-0.01	-0.03	0			526.4	-0.444	-0.556	-0.563	-0.535	-0.663	-0.459	0.269	-0.1	0.012	-0.34	-0.205	-0.291	0.02	-0.324	-0.031	0.217
1.5	-0.002	-0.01	-0.01	0.024	-0.058	-0.03	-0.005	-0.037	-0.071	0.01	-0.005	0.008	0.013	0.004	0.001	-0.021	0.001	-0.0723	-0.0351	-0.0488	-0.029	-0.092	-0.039	-0.047	-0.033	-0.039	0.09	-0.01	-0.03	0			526.5	-0.44	-0.559	-0.563	-0.545	-0.676	-0.467	0.263	-0.114	0.008	-0.34	-0.215	-0.319	0.002	-0.33	-0.029	0.212
1.6	-0.018	-0.01	-0.014	0.017	-0.058	-0.041	-0.012	-0.041	-0.067	0	0.005	0.02	0.017	0.004	-0.012	-0.032	-0.006	-0.086	-0.039	-0.0645	-0.034	-0.102	-0.034	-0.057	-0.029	-0.04	0.11	-0.02	-0.04	0			526.6	-0.44	-0.559	-0.569	-0.555	-0.678	-0.469	0.258	-0.121	0.002	-0.35	-0.225	-0.336	-0.014	-0.334	-0.011	0.195
1.7	-0.018	0	-0.01	0.023	-0.058	-0.039	-0.022	-0.047	-0.086	0	0.005	0.014	0.017	0	-0.022	-0.041	-0.006	-0.0821	-0.0488	-0.0586	-0.038	-0.115	-0.041	-0.067	-0.033	-0.05	0.13	-0.05	-0.05	0			526.7	-0.438	-0.559	-0.559	-0.56	-0.7	-0.473	0.258	-0.121	0.002	-0.35	-0.235	-0.338	-0.023	-0.34	-0.023	0.19
1.8	-0.018	-0.01	-0.004	0.017	-0.054	-0.035	-0.035	-0.047	-0.09	0	0.021	0.014	0.027	-0.007	-0.033	-0.036	-0.016	-0.0723	-0.0449	-0.0645	-0.044	-0.121	-0.037	-0.081	-0.029	-0.05	0.14	-0.04	-0.05	0.01			526.8	-0.45	-0.559	-0.569	-0.551	-0.694	-0.479	0.248	-0.126	-0.002	-0.364	-0.244	-0.315	-0.033	-0.349	-0.025	0.18
1.9	-0.018	-0.014	-0.004	0.025	-0.037	-0.035	-0.041	-0.047	-0.096	0.01	0.015	0.01	0.033	0.014	-0.04	-0.036	-0.016	-0.0723	-0.0449	-0.0789	-0.044	-0.131	-0.046	-0.1	-0.029	-0.06	0.15	-0.05	-0.07	0.01			526.9	-0.436	-0.549	-0.577	-0.555	-0.7	-0.473	0.252	-0.119	-0.008	-0.369	-0.248	-0.285	-0.039	-0.361	-0.035	0.18
2	-0.018	-0.02	0.006	0.019	-0.033	-0.026	-0.041	-0.037	-0.096	0.01	0.015	0.004	0.027	0.01	-0.04	-0.03	-0.025	-0.0625	-0.0488	-0.0957	-0.044	-0.137	-0.056	-0.117	-0.033	-0.07	0.16	-0.06	-0.08	0.01			527	-0.448	-0.554	-0.59	-0.578	-0.7	-0.469	0.254	-0.119	-0.008	-0.36	-0.26	-0.28	-0.029	-0.348	-0.041	0.18
2.1	-0.018	-0.015	0.006	0.019	-0.037	-0.022	-0.031	-0.041	-0.096	0.019	0.015	0	0.032	0.014	-0.043	-0.036	-0.02	-0.0664	-0.0449	-0.0996	-0.044	-0.141	-0.062	-0.122	-0.029	-0.08	0.16	-0.06	-0.07	0.01			527.1	-0.452	-0.565	-0.584	-0.58	-0.696	-0.473	0.244	-0.11	-0.008	-0.369	-0.26	-0.297	-0.029	-0.36	-0.052	0.172
2.2	-0.022	-0.005	0.015	0.019	-0.037	-0.016	-0.031	-0.047	-0.086	0.029	0.011	0.004	0.015	0.014	-0.049	-0.032	-0.025	-0.0723	-0.0449	-0.1016	-0.049	-0.15	-0.077	-0.137	-0.033	-0.076	0.17	-0.06	-0.07	0			527.2	-0.463	-0.574	-0.59	-0.575	-0.69	-0.473	0.23	-0.11	-0.011	-0.383	-0.26	-0.347	-0.025	-0.354	-0.048	0.166
2.3	-0.027	0.012	0.015	0.019	-0.037	-0.026	-0.022	-0.037	-0.086	0.019	0.001	0.004	0.021	0.014	-0.049	-0.02	-0.025	-0.0723	-0.0585	-0.0957	-0.06	-0.161	-0.093	-0.147	-0.043	-0.08	0.18	-0.06	-0.07	-0.01			527.3	-0.463	-0.586	-0.59	-0.582	-0.694	-0.479	0.206	-0.114	-0.022	-0.379	-0.265	-0.401	-0.023	-0.369	-0.043	0.156
2.4	-0.027	0.007	0.027	0.025	-0.031	-0.039	-0.025	-0.031	-0.086	0.025	-0.005	0.014	0.015	0.01	-0.053	-0.026	-0.029	-0.0664	-0.0644	-0.0996	-0.056	-0.18	-0.093	-0.147	-0.043	-0.094	0.2	-0.06	-0.07	0			527.4	-0.455	-0.57	-0.59	-0.582	-0.7	-0.493	0.193	-0.121	-0.029	-0.384	-0.262	-0.424	-0.039	-0.354	-0.052	0.158
2.5	-0.027	-0.01	0.037	0.019	-0.037	-0.049	-0.022	-0.037	-0.086	0.01	0.005	0.01	0.025	0	-0.059	-0.02	-0.035	-0.0723	-0.0546	-0.0957	-0.06	-0.191	-0.103	-0.157	-0.053	-0.101	0.21	-0.07	-0.08	0			527.5	-0.454	-0.57	-0.604	-0.592	-0.7	-0.5	0.187	-0.121	-0.024	-0.375	-0.262	-0.428	-0.043	-0.363	-0.062	0.137
2.6	-0.027	0	0.037	0.025	-0.037	-0.065	-0.022	-0.027	-0.096	0.006	0	0.004	0.031	-0.005	-0.059	-0.03	-0.035	-0.0821	-0.0593	-0.0899	-0.056	-0.195	-0.107	-0.157	-0.049	-0.111	0.23	-0.06	-0.08	0.01			527.6	-0.463	-0.565	-0.614	-0.592	-0.7	-0.49	0.187	-0.135	-0.034	-0.389	-0.266	-0.412	-0.053	-0.377	-0.072	0.135
2.7	-0.018	0	0.043	0.019	-0.027	-0.055	-0.022	-0.027	-0.11	0.013	0.01	0.004	0.035	-0.005	-0.059	-0.036	-0.035	-0.086	-0.0664	-0.0957	-0.04	-0.201	-0.113	-0.167	-0.044	-0.121	0.23	-0.07	-0.08	0			527.7	-0.473	-0.565	-0.62	-0.605	-0.7	-0.494	0.191	-0.147	-0.05	-0.383	-0.28	-0.403	-0.063	-0.394	-0.082	0.132
2.8	-0.027	0.006	0.033	0.015	-0.02	-0.055	-0.025	-0.031	-0.115	0.019	0.012	0.004	0.035	0.004	-0.053	-0.045	-0.039	-0.0918	-0.0605	-0.0938	-0.046	-0.212	-0.127	-0.167	-0.039	-0.126	0.24	-0.08	-0.09	0.01			527.8	-0.479	-0.58	-0.623	-0.611	-0.709	-0.51	0.187	-0.136	-0.041	-0.393	-0.282	-0.399	-0.06	-0.399	-0.096	0.124
2.9	-0.027	0.004	0.037	0.01	-0.027	-0.055	-0.022	-0.027	-0.11	0.031	0.005	0	0.035	0.014	-0.059	-0.045	-0.045	-0.0918	-0.0664	-0.0957	-0.04	-0.223	-0.144	-0.182	-0.043	-0.13	0.25	-0.08	-0.08	0.01			527.9	-0.502	-0.584	-0.616	-0.611	-0.705	-0.506	0.183	-0.129	-0.05	-0.414	-0.285	-0.407	-0.051	-0.401	-0.109	0.126
3	-0.022	0.016	0.037	0.014	-0.031	-0.055	-0.006	-0.031	-0.106	0.041	0.011	0	0.031	0.014	-0.047	-0.041	-0.049	-0.0918	-0.0566	-0.0938	-0.036	-0.232	-0.154	-0.198	-0.043	-0.136	0.25	-0.09	-0.09	0.01			528	-0.498	-0.59	-0.61	-0.607	-0.7	-0.49	0.177	-0.134	-0.05	-0.43	-0.282	-0.418	-0.051	-0.395	-0.109	0.119
3.1	-0.033	0.01	0.047	0.019	-0.037	-0.055	-0.016	-0.037	-0.106	0.041	0.005	-0.01	0.025	0.01	-0.051	-0.045	-0.064	-0.0821	-0.0703	-0.0957	-0.04	-0.25	-0.164	-0.208	-0.053	-0.13	0.26	-0.09	-0.08	0.01			528.1	-0.498	-0.584	-0.62	-0.611	-0.709	-0.49	0.191	-0.131	-0.054	-0.43	-0.282	-0.437	-0.055	-0.401	-0.089	0.123
3.2	-0.037	0.006	0.047	0.019	-0.037	-0.065	-0.025	-0.031	-0.106	0.037	0.005	-0.008	0.033	0.004	-0.057	-0.045	-0.064	-0.0821	-0.0703	-0.0996	-0.05	-0.275	-0.16	-0.217	-0.053	-0.145	0.27	-0.09	-0.09	0.01			528.2	-0.498	-0.604	-0.623	-0.625	-0.713	-0.494	0.187	-0.131	-0.07	-0.424	-0.272	-0.459	-0.064	-0.404	-0.089	0.107
3.3	-0.037	-0.01	0.047	0.025	-0.027	-0.065	-0.02	-0.037	-0.101	0.031	0.011	0.004	0.027	0	-0.061	-0.045	-0.064	-0.0743	-0.0761	-0.1043	-0.046	-0.296	-0.154	-0.217	-0.059	-0.162	0.27	-0.09	-0.1	0.02			528.3	-0.502	-0.619	-0.633	-0.637	-0.713	-0.5	0.183	-0.135	-0.07	-0.43	-0.272	-0.467	-0.074	-0.41	-0.085	0.094
3.4	-0.037	0.01	0.043	0.019	-0.017	-0.055	-0.023	-0.041	-0.098	0.045	0.015	0.004	0.023	-0.005	-0.067	-0.045	-0.064	-0.084	-0.08	-0.1211	-0.05	-0.32	-0.152	-0.227	-0.049	-0.162	0.29	-0.09	-0.12	0.01			528.4	-0.518	-0.623	-0.643	-0.644	-0.719	-0.5	0.177	-0.141	-0.074	-0.423	-0.285	-0.453	-0.088	-0.42	-0.096	0.07
3.5	-0.037	0.019	0.043	0.019	-0.011	-0.065	-0.034	-0.035	-0.086	0.056	0.007	0.004	0.017	-0.005	-0.067	-0.045	-0.074	-0.0848	-0.0898	-0.125	-0.044	-0.346	-0.166	-0.247	-0.053	-0.171	0.3	-0.1	-0.12	0.01			528.5	-0.518	-0.629	-0.659	-0.65	-0.719	-0.5	0.187	-0.145	-0.084	-0.434	-0.291	-0.444	-0.1	-0.416	-0.109	0.074
3.6	-0.041	0.029	0.037	0.019	-0.021	-0.055	-0.031	-0.047	-0.09	0.054	0.005	0	0.005	-0.019	-0.067	-0.045	-0.082	-0.0918	-0.0957	-0.1406	-0.044	-0.361	-0.162	-0.254	-0.049	-0.177	0.31	-0.1	-0.13	0.01			528.6	-0.514	-0.615	-0.653	-0.65	-0.719	-0.504	0.187	-0.151	-0.093	-0.43	-0.295	-0.438	-0.107	-0.418	-0.109	0.076
3.7	-0.047	0.025	0.047	0.015	-0.021	-0.045	-0.035	-0.035	-0.076	0.056	0.005	0.004	0.005	-0.025	-0.067	-0.045	-0.076	-0.0821	-0.0996	-0.1426	-0.039	-0.376	-0.164	-0.252	-0.053	-0.165	0.31	-0.1	-0.14	0			528.7	-0.498	-0.606	-0.659	-0.644	-0.723	-0.51	0.187	-0.141	-0.099	-0.444	-0.301	-0.428	-0.109	-0.426	-0.109	0.07
3.8	-0.037	0.025	0.043	0.006	-0.031	-0.041	-0.031	-0.04	-0.08	0.051	0.015	0.014	0.005	-0.025	-0.061	-0.045	-0.076	-0.0821	-0.0957	-0.1582	-0.05	-0.4	-0.173	-0.268	-0.059	-0.169	0.32	-0.1	-0.15	0			528.8	-0.508	-0.594	-0.655	-0.66	-0.729	-0.51	0.183	-0.155	-0.099	-0.461	-0.305	-0.442	-0.1	-0.42	-0.109	0.078
3.9	-0.041	0.037	0.037	0.004	-0.037	-0.039	-0.031	-0.047	-0.076	0.056	0.011	0.014	0.005	-0.025	-0.071	-0.049	-0.076	-0.086	-0.0996	-0.1688	-0.05	-0.43	-0.183	-0.274	-0.053	-0.169	0.32	-0.1	-0.14	0			528.9	-0.508	-0.604	-0.653	-0.654	-0.729	-0.51	0.187	-0.164	-0.093	-0.471	-0.297	-0.448	-0.096	-0.43	-0.099	0.072
4	-0.047	0.031	0.041	0.01	-0.027	-0.055	-0.031	-0.051	-0.067	0.051	0.005	0.004	0.005	-0.025	-0.077	-0.059	-0.068	-0.086	-0.1152	-0.1758	-0.056	-0.456	-0.193	-0.278	-0.059	-0.179	0.33	-0.1	-0.15	0			529	-0.522	-0.59	-0.655	-0.646	-0.719	-0.514	0.191	-0.17	-0.09	-0.461	-0.291	-0.459	-0.09	-0.43	-0.103	0.061
4.1	-0.047	0.041	0.047	0.01	-0.017	-0.055	-0.025	-0.057	-0.057	0.06	0.005	-0.01	0.005	-0.025	-0.077	-0.065	-0.064	-0.0957	-0.1191	-0.1797	-0.05	-0.477	-0.199	-0.288	-0.053	-0.179	0.33	-0.1	-0.14	0			529.1	-0.528	-0.6	-0.659	-0.64	-0.707	-0.52	0.187	-0.16	-0.113	-0.453	-0.291	-0.444	-0.09	-0.42	-0.109	0.057
4.2	-0.031	0.031	0.047	0.006	-0.017	-0.059	-0.031	-0.047	-0.051	0.06	0.015	-0.016	0.005	-0.029	-0.081	-0.055	-0.055	-0.0957	-0.1296	-0.1856	-0.05	-0.496	-0.193	-0.297	-0.059	-0.189	0.33	-0.11	-0.15	0			529.2	-0.539	-0.6	-0.666	-0.64	-0.707	-0.51	0.183	-0.155	-0.119	-0.453	-0.291	-0.414	-0.094	-0.42	-0.109	0.055
4.3	-0.041	0.041	0.056	0.01	-0.011	-0.065	-0.035	-0.047	-0.057	0.07	0.011	-0.016	0.009	-0.035	-0.098	-0.065	-0.053	-0.1016	-0.1406	-0.1797	-0.056	-0.52	-0.189	-0.307	-0.063	-0.195	0.33	-0.1	-0.16	0			529.3	-0.545	-0.6	-0.666	-0.631	-0.707	-0.52	0.174	-0.156	-0.123	-0.463	-0.291	-0.403	-0.1	-0.42	-0.109	0.057
4.4	-0.041	0.041	0.056	0.01	-0.017	-0.045	-0.031	-0.051	-0.061	0.066	0.005	-0.019	0.002	-0.039	-0.098	-0.065	-0.068	-0.1055	-0.1367	-0.1856	-0.05	-0.542	-0.193	-0.318	-0.07	-0.19	0.34	-0.1	-0.17	-0.01			529.4	-0.549	-0.586	-0.657	-0.631	-0.698	-0.52	0.174	-0.163	-0.119	-0.469	-0.287	-0.387	-0.1	-0.42	-0.115	0.046
4.5	-0.057	0.051	0.056	0	-0.009	-0.041	-0.022	-0.057	-0.057	0.06	0.001	-0.025	-0.004	-0.046	-0.098	-0.055	-0.078	-0.1075	-0.1406	-0.1797	-0.06	-0.557	-0.217	-0.333	-0.074	-0.187	0.35	-0.1	-0.17	-0.01			529.5	-0.545	-0.58	-0.651	-0.635	-0.711	-0.524	0.164	-0.174	-0.137	-0.469	-0.295	-0.377	-0.105	-0.416	-0.109	0.029
4.6	-0.052	0.055	0.056	0	-0.015	-0.035	-0.025	-0.057	-0.061	0.06	-0.005	-0.012	-0.004	-0.046	-0.102	-0.055	-0.083	-0.0957	-0.1367	-0.1934	-0.06	-0.572	-0.23	-0.348	-0.08	-0.195	0.36	-0.1	-0.18	0			529.6	-0.539	-0.57	-0.651	-0.64	-0.717	-0.52	0.158	-0.18	-0.14	-0.475	-0.297	-0.348	-0.1	-0.42	-0.109	0.029
4.7	-0.054	0.06	0.06	0.01	-0.015	-0.035	-0.045	-0.057	-0.055	0.065	-0.005	-0.006	-0.004	-0.05	-0.108	-0.059	-0.1	-0.1016	-0.1289	-0.1992	-0.066	-0.586	-0.22	-0.342	-0.07	-0.21	0.37	-0.1	-0.18	-0.01			529.7	-0.549	-0.594	-0.641	-0.64	-0.722	-0.52	0.158	-0.18	-0.127	-0.465	-0.301	-0.367	-0.096	-0.416	-0.109	0.039
4.8	-0.057	0.09	0.074	0.015	-0.019	-0.039	-0.047	-0.047	-0.041	0.058	-0.014	-0.01	-0.004	-0.056	-0.116	-0.075	-0.09	-0.0957	-0.1386	-0.1992	-0.051	-0.594	-0.22	-0.346	-0.074	-0.224	0.38	-0.1	-0.19	0			529.8	-0.549	-0.61	-0.641	-0.64	-0.729	-0.52	0.158	-0.19	-0.129	-0.459	-0.297	-0.382	-0.094	-0.424	-0.103	0.044
4.9	-0.035	0.109	0.056	0.01	-0.015	-0.032	-0.041	-0.047	-0.035	0.058	-0.019	-0.016	-0.008	-0.06	-0.092	-0.08	-0.09	-0.1016	-0.1445	-0.2098	-0.046	-0.604	-0.214	-0.356	-0.072	-0.24	0.38	-0.14	-0.19	0.01			529.9	-0.549	-0.619	-0.641	-0.631	-0.719	-0.52	0.154	-0.19	-0.107	-0.459	-0.291	-0.384	-0.1	-0.42	-0.105	0.041
5	-0.04	0.121	0.056	0.01	-0.006	-0.026	-0.035	-0.047	-0.026	0.058	-0.026	-0.006	-0.014	-0.066	-0.098	-0.075	-0.1	-0.1055	-0.1386	-0.211	-0.04	-0.625	-0.224	-0.377	-0.078	-0.24	0.39	-0.14	-0.2	0.02			530	-0.549	-0.61	-0.641	-0.631	-0.714	-0.533	0.154	-0.19	-0.109	-0.459	-0.291	-0.382	-0.109	-0.42	-0.099	0.045
5.1	-0.051	0.119	0.06	0	-0.006	-0.026	-0.045	-0.057	-0.016	0.058	-0.026	-0.006	-0.024	-0.066	-0.088	-0.065	-0.102	-0.1063	-0.1386	-0.2168	-0.05	-0.641	-0.23	-0.387	-0.068	-0.244	0.41	-0.16	-0.21	0.01			530.1	-0.549	-0.59	-0.637	-0.621	-0.712	-0.533	0.16	-0.184	-0.107	-0.45	-0.291	-0.396	-0.1	-0.406	-0.099	0.051
5.2	-0.057	0.131	0.062	0.005	-0.006	-0.02	-0.051	-0.067	-0.016	0.07	-0.02	0.004	-0.024	-0.056	-0.083	-0.075	-0.118	-0.1133	-0.1484	-0.211	-0.06	-0.641	-0.234	-0.397	-0.074	-0.265	0.42	-0.16	-0.22	0			530.2	-0.543	-0.59	-0.631	-0.635	-0.729	-0.539	0.16	-0.194	-0.119	-0.453	-0.291	-0.407	-0.1	-0.41	-0.095	0.051
5.3	-0.041	0.146	0.052	-0.006	-0.015	-0.012	-0.045	-0.067	-0.01	0.058	-0.016	0.004	-0.024	-0.066	-0.083	-0.065	-0.115	-0.1086	-0.1492	-0.2071	-0.066	-0.647	-0.23	-0.408	-0.068	-0.271	0.43	-0.15	-0.23	0.02			530.3	-0.539	-0.576	-0.623	-0.631	-0.729	-0.529	0.155	-0.199	-0.123	-0.463	-0.272	-0.424	-0.096	-0.41	-0.089	0.041
5.4	-0.045	0.139	0.058	-0.022	-0.02	0.002	-0.045	-0.057	-0.016	0.054	-0.016	0.01	-0.024	-0.076	-0.088	-0.075	-0.113	-0.0899	-0.1601	-0.2071	-0.06	-0.641	-0.222	-0.415	-0.068	-0.281	0.44	-0.15	-0.23	0.03			530.4	-0.543	-0.559	-0.629	-0.631	-0.729	-0.529	0.144	-0.196	-0.119	-0.483	-0.285	-0.438	-0.094	-0.406	-0.089	0.051
5.5	-0.057	0.105	0.068	-0.031	-0.022	-0.016	-0.051	-0.057	-0.016	0.049	-0.02	-0.006	-0.038	-0.076	-0.083	-0.075	-0.115	-0.075	-0.166	-0.1992	-0.06	-0.654	-0.244	-0.428	-0.059	-0.29	0.44	-0.15	-0.26	0.04			530.5	-0.559	-0.555	-0.633	-0.631	-0.733	-0.529	0.138	-0.19	-0.112	-0.496	-0.291	-0.446	-0.086	-0.41	-0.089	0.065
5.6	-0.051	0.076	0.084	-0.027	-0.015	-0.009	-0.061	-0.057	-0.012	0.049	-0.03	-0.01	-0.03	-0.076	-0.079	-0.065	-0.123	-0.0821	-0.1601	-0.209	-0.07	-0.665	-0.259	-0.438	-0.049	-0.305	0.45	-0.16	-0.27	0.02			530.6	-0.565	-0.57	-0.643	-0.64	-0.729	-0.522	0.134	-0.186	-0.119	-0.491	-0.297	-0.449	-0.074	-0.406	-0.099	0.074
5.7	-0.041	0.041	0.074	-0.027	-0.025	-0.028	-0.051	-0.07	-0.006	0.049	-0.036	-0.012	-0.038	-0.07	-0.069	-0.059	-0.135	-0.086	-0.1699	-0.2188	-0.075	-0.686	-0.269	-0.444	-0.059	-0.31	0.46	-0.15	-0.28	0.02			530.7	-0.559	-0.59	-0.645	-0.631	-0.729	-0.528	0.125	-0.18	-0.113	-0.487	-0.287	-0.451	-0.086	-0.404	-0.091	0.084
5.8	-0.024	0.029	0.073	-0.016	-0.015	-0.037	-0.056	-0.076	0.004	0.039	-0.046	-0.019	-0.039	-0.085	-0.061	-0.06	-0.125	-0.086	-0.1757	-0.2246	-0.074	-0.691	-0.265	-0.448	-0.053	-0.31	0.46	-0.14	-0.27	0.04			530.8	-0.555	-0.6	-0.629	-0.631	-0.729	-0.531	0.119	-0.18	-0.123	-0.477	-0.282	-0.44	-0.08	-0.41	-0.088	0.08
5.9	-0.055	0.01	0.052	-0.029	-0.015	-0.047	-0.063	-0.076	0.008	0.035	-0.04	-0.021	-0.03	-0.085	-0.067	-0.047	-0.139	-0.0821	-0.1699	-0.2188	-0.08	-0.701	-0.253	-0.458	-0.063	-0.33	0.45	-0.14	-0.27	0.05			530.9	-0.539	-0.6	-0.633	-0.627	-0.729	-0.532	0.107	-0.17	-0.125	-0.471	-0.282	-0.446	-0.08	-0.41	-0.088	0.076
6	-0.057	0.014	0.047	-0.02	-0.015	-0.047	-0.063	-0.088	0	0.029	-0.046	-0.029	-0.03	-0.085	-0.075	-0.057	-0.139	-0.0762	-0.1699	-0.2246	-0.101	-0.711	-0.273	-0.471	-0.059	-0.347	0.44	-0.14	-0.29	0.06			531	-0.543	-0.613	-0.649	-0.625	-0.729	-0.543	0.119	-0.17	-0.123	-0.471	-0.287	-0.445	-0.07	-0.42	-0.084	0.07
6.1	-0.057	0.01	0.052	-0.02	-0.025	-0.037	-0.051	-0.088	-0.006	0.051	-0.055	-0.031	-0.038	-0.085	-0.077	-0.061	-0.143	-0.086	-0.1757	-0.2305	-0.126	-0.721	-0.275	-0.469	-0.063	-0.369	0.48	-0.15	-0.31	0.05			531.1	-0.543	-0.625	-0.649	-0.631	-0.709	-0.549	0.119	-0.174	-0.125	-0.471	-0.272	-0.444	-0.07	-0.42	-0.091	0.07
6.2	0.025	0.018	0.027	-0.041	-0.03	-0.033	-0.051	-0.088	0.004	0.054	-0.059	-0.016	-0.043	-0.089	-0.067	-0.057	-0.154	-0.0957	-0.1757	-0.2363	-0.126	-0.727	-0.263	-0.481	-0.078	-0.351	0.49	-0.15	-0.31	0.05			531.2	-0.545	-0.619	-0.635	-0.631	-0.719	-0.553	0.119	-0.19	-0.103	-0.475	-0.285	-0.438	-0.066	-0.42	-0.093	0.07
6.3	-0.001	-0.004	0.025	-0.049	-0.032	-0.021	-0.055	-0.092	0.004	0.056	-0.055	-0.016	-0.038	-0.105	-0.067	-0.047	-0.16	-0.1055	-0.1757	-0.2559	-0.12	-0.756	-0.268	-0.497	-0.068	-0.348	0.51	-0.16	-0.32	0.07			531.3	-0.534	-0.615	-0.629	-0.631	-0.719	-0.559	0.119	-0.19	-0.111	-0.477	-0.287	-0.438	-0.06	-0.416	-0.084	0.07
6.4	-0.084	-0.006	0.047	0.004	-0.025	-0.037	-0.061	-0.086	0.004	0.056	-0.05	-0.019	-0.049	-0.095	-0.071	-0.041	-0.158	-0.0918	-0.1738	-0.2656	-0.12	-0.77	-0.294	-0.524	-0.068	-0.374	0.5	-0.19	-0.34	0.09			531.4	-0.553	-0.645	-0.643	-0.635	-0.719	-0.559	0.119	-0.186	-0.093	-0.481	-0.278	-0.434	-0.057	-0.414	-0.068	0.061
6.5	-0.064	-0.084	0.076	0.002	-0.025	-0.028	-0.061	-0.09	0.004	0.06	-0.065	-0.025	-0.057	-0.089	-0.067	-0.051	-0.158	-0.0918	-0.2011	-0.2715	-0.14	-0.795	-0.306	-0.518	-0.078	-0.392	0.51	-0.22	-0.35	0.08			531.5	-0.573	-0.676	-0.635	-0.631	-0.719	-0.572	0.115	-0.186	-0.095	-0.481	-0.268	-0.438	-0.06	-0.426	-0.064	0.061
6.6	-0.126	-0.076	0.049	-0.045	-0.015	-0.023	-0.055	-0.096	0	0.056	-0.069	-0.019	-0.053	-0.105	-0.047	-0.057	-0.168	-0.0957	-0.2148	-0.2481	-0.146	-0.797	-0.291	-0.543	-0.092	-0.406	0.52	-0.25	-0.32	0.08			531.6	-0.575	-0.684	-0.625	-0.64	-0.719	-0.565	0.109	-0.18	-0.074	-0.491	-0.262	-0.449	-0.06	-0.42	-0.062	0.074
6.7	0.34	-0.068	0.037	-0.053	-0.006	-0.021	-0.055	-0.096	0.004	0.031	-0.069	-0.016	-0.049	-0.115	-0.033	-0.049	-0.178	-0.1063	-0.2089	-0.2168	-0.14	-0.815	-0.259	-0.547	-0.084	-0.423	0.55	-0.38	-0.27	0.07			531.7	-0.565	-0.69	-0.625	-0.633	-0.725	-0.572	0.097	-0.174	-0.076	-0.491	-0.262	-0.446	-0.07	-0.427	-0.058	0.07
6.8	0.228	-0.076	0.047	-0.07	-0.006	-0.028	-0.055	-0.1	-0.002	0.027	-0.075	-0.019	-0.057	-0.115	-0.032	-0.045	-0.178	-0.127	-0.2097	-0.1992	-0.14	-0.834	-0.277	-0.557	-0.068	-0.447	0.57	-0.01	-0.26	0.16			531.8	-0.559	-0.699	-0.62	-0.631	-0.733	-0.569	0.097	-0.18	-0.074	-0.491	-0.262	-0.44	-0.07	-0.42	-0.062	0.066
6.9	0.205	-0.02	0.093	0.012	-0.01	-0.016	-0.061	-0.106	-0.006	0.01	-0.075	-0.035	-0.073	-0.109	-0.042	-0.036	-0.169	-0.1289	-0.2207	-0.2129	-0.164	-0.836	-0.304	-0.547	-0.088	-0.403	0.6	0.01	-0.31	0.09			531.9	-0.559	-0.695	-0.62	-0.637	-0.739	-0.582	0.105	-0.18	-0.086	-0.496	-0.257	-0.428	-0.074	-0.408	-0.068	0.055
7	-0.181	0.002	0.131	0.012	-0.021	-0.001	-0.074	-0.117	-0.02	0.004	-0.075	-0.035	-0.067	-0.125	-0.042	-0.043	-0.178	-0.1282	-0.2421	-0.2403	-0.163	-0.84	-0.302	-0.557	-0.092	-0.345	0.53	-0.83	-0.34	-0.95			532	-0.559	-0.705	-0.631	-0.631	-0.739	-0.584	0.099	-0.19	-0.08	-0.491	-0.25	-0.432	-0.076	-0.408	-0.082	0.055
7.1	-2.996	-0.061	0.154	-0.053	-0.013	0.001	-0.08	-0.121	-0.035	0.01	-0.075	-0.021	-0.02	-0.125	-0.032	-0.036	-0.23	-0.1258	-0.2218	-0.2305	-0.17	-0.835	-0.255	-0.576	-0.119	-0.324	0.47	-1.15	-0.57	-0.39			532.1	-0.555	-0.707	-0.62	-0.617	-0.739	-0.582	0.099	-0.184	-0.095	-0.496	-0.255	-0.449	-0.07	-0.399	-0.078	0.074
7.2	-0.147	-0.187	-0.078	-0.094	-0.017	-0.006	-0.07	-0.137	-0.031	-0.01	-0.08	-0.025	-0.02	-0.128	-0.018	-0.034	-0.252	-0.1282	-0.1785	-0.2481	-0.182	-0.826	-0.21	-0.561	-0.104	-0.357	-0.73	-0.51	-2.03	0.09			532.2	-0.549	-0.694	-0.631	-0.621	-0.75	-0.584	0.103	-0.186	-0.103	-0.491	-0.262	-0.446	-0.066	-0.394	-0.082	0.086
7.3	0.953	-0.226	-0.004	-1.395	-0.037	-0.001	-0.08	-0.137	-0.022	-0.01	-0.088	-0.025	-0.024	-0.125	-0.012	-0.032	-0.238	-0.1036	-0.1367	-0.2227	-0.167	-0.873	-0.334	-0.542	-0.125	-1.133	-0.17	-0.33	-1.7	-0.31			532.3	-0.545	-0.682	-0.627	-0.621	-0.747	-0.582	0.105	-0.186	-0.113	-0.491	-0.257	-0.44	-0.064	-0.381	-0.084	0.084
7.4	0.143	-0.181	-3.182	-1.351	-0.037	0.001	-0.09	-0.151	-0.026	-0.02	-0.089	0.004	-0.017	-0.123	-0.016	-0.02	-0.24	-0.1055	-0.1464	-0.2422	-0.105	-0.899	-0.308	-0.439	-0.096	-1.576	0.63	-0.74	-0.9	-0.72			532.4	-0.543	-0.677	-0.621	-0.627	-0.746	-0.578	0.095	-0.192	-0.119	-0.496	-0.237	-0.446	-0.057	-0.389	-0.082	0.113
7.5	-0.414	-0.849	-0.716	0.11	-0.049	-0.006	-0.066	-0.158	-0.053	-0.039	-0.104	0.055	0.054	-0.117	0.003	-0.024	-0.305	-0.159	-0.0234	-0.3231	-0.054	-0.859	-0.324	-1.183	-0.23	-0.624	0.13	-0.64	-0.78	-0.52			532.5	-0.545	-0.694	-0.618	-0.621	-0.745	-0.584	0.09	-0.18	-0.129	-0.5	-0.235	-0.436	-0.057	-0.404	-0.088	0.119
7.6	-0.442	-0.794	0.867	0.55	-0.05	-0.01	-0.061	-0.158	-0.057	-0.053	-0.099	0.066	0.129	-0.099	0.008	-0.03	-0.418	-0.2598	-0.3011	-0.384	-0.138	-1.208	-0.617	-1.004	-0.357	-0.439	0.11	-0.56	-1.02	-0.43			532.6	-0.53	-0.692	-0.625	-0.616	-0.748	-0.582	0.09	-0.18	-0.138	-0.496	-0.241	-0.444	-0.057	-0.401	-0.102	0.15
7.7	-0.409	0.121	0.615	-0.102	-0.047	-0.012	-0.061	-0.158	-0.043	-0.067	-0.131	0.059	0.097	-0.103	-0.018	-0.03	-0.316	-0.0938	-0.0675	-0.2375	-1.046	-1.228	-0.306	-0.605	-0.41	-0.709	0.19	-0.43	-1.05	-0.36			532.7	-0.53	-0.682	-0.631	-0.609	-0.758	-0.592	0.09	-0.17	-0.144	-0.489	-0.249	-0.446	-0.046	-0.401	-0.104	0.147
7.8	-0.373	0.707	-0.09	-0.652	-0.047	-0.032	-0.07	-0.168	-0.033	-0.057	-0.12	0.068	-0.003	-0.099	-0.034	-0.026	-0.163	0.0613	-0.9593	-0.718	-0.299	-1.334	-1.048	-0.484	-0.66	-0.832	0.12	-0.46	-1.03	-0.37			532.8	-0.524	-0.677	-0.627	-0.596	-0.748	-0.598	0.09	-0.175	-0.144	-0.51	-0.272	-0.449	-0.044	-0.401	-0.097	0.164
7.9	-0.371	-0.183	-0.36	-0.472	-0.052	-0.043	-0.08	-0.178	-0.057	-0.071	-0.128	0.192	-0.057	-0.119	-0.073	-0.02	-0.006	-0.0125	-0.4679	-0.9192	0.383	-1.171	-0.507	-0.759	-1.012	-0.722	0.2	-0.33	-0.97	-0.24			532.9	-0.536	-0.676	-0.621	-0.603	-0.754	-0.598	0.093	-0.168	-0.136	-0.506	-0.276	-0.446	-0.051	-0.391	-0.097	0.18
8	-0.168	-0.55	-0.371	-0.201	-0.043	-0.061	-0.08	-0.178	-0.078	-0.067	-0.091	0.149	-0.194	-0.094	-0.122	-0.006	-0.455	0.0921	0.1641	-0.961	-0.004	-0.752	0.248	-0.772	-0.198	-0.739	0.33	-0.33	-1	-7.02			533	-0.52	-0.674	-0.621	-0.599	-0.748	-0.61	0.092	-0.18	-0.125	-0.496	-0.278	-0.446	-0.051	-0.385	-0.088	0.178
8.1	-6.54	-0.62	-0.237	-0.219	-0.047	-0.053	-0.066	-0.163	-0.061	-0.071	-0.043	0.232	-0.059	-0.003	-0.077	0.041	-0.946	-0.7883	-0.2703	-0.3711	-0.576	-1.093	-0.253	-0.74	0.301	-0.782	0.56	-11.7	-0.92	-12.86			533.1	-0.53	-0.666	-0.621	-0.614	-0.758	-0.606	0.101	-0.19	-0.116	-0.491	-0.266	-0.444	-0.046	-0.387	-0.078	0.143
8.2	-18.606	-0.549	-0.612	-0.658	-0.066	-0.047	-0.045	-0.176	-0.018	-0.067	-0.108	0.178	0.168	-0.012	0.05	0.02	-1.386	-0.6121	-0.5746	-0.1375	-0.644	-1.363	-0.642	-0.685	-0.216	-0.699	-6.6	-12.46	-2.9	-9.14			533.2	-0.534	-0.66	-0.617	-0.616	-0.754	-0.6	0.097	-0.199	-0.097	-0.475	-0.258	-0.449	-0.038	-0.397	-0.082	0.148
8.3	-12.269	-0.428	-0.412	-0.464	-0.097	-0.076	-0.066	-0.19	-0.035	-0.084	-0.192	-1.564	-1.061	-0.956	-0.186	-0.061	-0.414	0.1312	-0.6101	-0.5977	-0.546	-1.318	-0.719	-0.739	-0.449	-0.985	-13.44	-8.23	-13.88	-7.02			533.3	-0.536	-0.656	-0.62	-0.615	-0.754	-0.6	0.093	-0.209	-0.115	-0.481	-0.262	-0.444	-0.035	-0.391	-0.093	0.15
8.4	-6.27	-0.157	-2.487	-11.002	-0.093	-0.076	-0.072	-0.163	-0.051	-0.162	-0.204	-0.927	-0.38	-0.459	-1.06	-0.127	-0.279	-0.2024	-0.6355	-0.8211	-0.574	-1.161	-0.69	-0.849	-0.29	-9.596	-10.08	-7.45	-11.59	-7			533.4	-0.534	-0.639	-0.61	-0.596	-0.754	-0.61	0.082	-0.205	-0.109	-0.491	-0.248	-0.44	-0.029	-0.385	-0.086	0.182
8.5	-6.514	-0.305	-17.71	-15.02	-0.08	-0.062	-0.042	-0.106	-0.03	-0.233	0.057	0.255	0.598	0.325	-0.388	-0.225	-0.487	-0.5329	-0.7636	-0.7305	-0.621	-1.218	-0.643	-3.865	-0.25	-11.262	-7.96	-7.49	-8.13	-7.04			533.5	-0.536	-0.639	-0.62	-0.609	-0.76	-0.606	0.093	-0.199	-0.111	-0.473	-0.225	-0.434	-0.033	-0.381	-0.093	0.161
8.6	-6.393	-13.313	-12.994	-8.765	-0.062	-0.032	-0.024	-0.132	0.033	-0.209	0.285	0.143	0.092	-0.312	0.106	-0.186	-0.513	-0.709	-0.6101	-0.6121	-0.616	-1.017	-0.635	-12.199	-0.269	-6.86	-7.84	-7.47	-7.87	-6.93			533.6	-0.52	-0.643	-0.616	-0.605	-0.756	-0.619	0.082	-0.199	-0.095	-0.461	-0.211	-0.449	-0.037	-0.391	-0.095	0.139
8.7	-6.299	-15.651	-6.144	-6.04	-0.084	-0.026	-0.017	-0.16	0.051	-0.188	-0.804	-0.132	-0.595	-0.492	-0.39	-0.215	-0.493	-0.6356	-0.6816	-0.6559	-6.038	-1.309	-0.827	-9.208	-0.362	-5.545	-7.86	-7.65	-7.8	-6.86			533.7	-0.52	-0.649	-0.623	-0.609	-0.75	-0.619	0.092	-0.215	-0.082	-0.436	-0.205	-0.434	-0.059	-0.387	-0.093	0.093
8.8	-6.231	-8.259	-6.1	-6.242	-0.105	-0.054	-0.035	-0.176	-0.022	-0.129	0.071	-0.352	-0.643	-0.594	-0.449	-0.133	-0.5	-0.6043	-2.7468	-0.5379	-12.157	-5.675	-4.668	-5.853	-0.888	-5.446	-7.93	-7.66	-7.94	-7.12			533.8	-0.52	-0.649	-0.625	-0.605	-0.747	-0.629	0.101	-0.209	-0.076	-0.424	-0.188	-0.44	-0.059	-0.381	-0.099	0.039
8.9	-6.527	-5.924	-6.039	-6.091	-0.105	-0.076	0.037	-0.125	0.038	-0.084	0.583	-0.413	-0.523	-0.57	-0.379	-1.167	-0.366	-0.6559	-13.0828	-2.3887	-8.408	-12.591	-12.116	-5.778	-12.277	-5.344	-7.92	-7.86	-8.01	-7.18			533.9	-0.526	-0.645	-0.623	-0.609	-0.741	-0.615	0.097	-0.225	-0.065	-0.43	-0.176	-0.44	-0.049	-0.395	-0.089	0.01
9	-6.715	-5.84	-6.174	-5.94	-0.113	-0.091	0.342	-0.061	0.082	0.002	-0.067	-0.426	-0.404	-0.528	-0.484	-0.486	-0.643	-0.6688	-9.9074	-13.1309	-5.8	-8.687	-8.696	-5.784	-10.088	-5.34	-8.16	-8.07	-8.06	-2.87			534	-0.53	-0.651	-0.635	-0.617	-0.75	-0.619	0.101	-0.223	-0.058	-0.43	-0.192	-0.449	-0.053	-0.401	-0.089	-0.012
9.1	-7.663	-5.726	-6.228	-5.909	-0.133	-0.084	-0.024	-0.051	-0.155	-0.894	-0.736	-0.473	-0.434	-0.521	-0.636	0.187	-1.446	-2.5821	-5.498	-9.9531	-5.62	-5.29	-5.779	-5.878	-5.864	-5.285	-8.3	-1.45	-8.28	5.71			534.1	-0.526	-0.639	-0.62	-0.617	-0.756	-0.612	0.097	-0.225	-0.058	-0.43	-0.211	-0.44	-0.042	-0.41	-0.078	-0.001
9.2	17.968	-5.961	-6.159	-6.318	-0.343	-0.112	0.173	-0.196	-2.598	-0.578	-0.622	-0.487	-0.384	-0.311	-0.389	-0.28	-13.786	-13.4317	-5.3175	-5.5406	-5.507	-5.339	-5.705	-5.972	-5.741	-5.442	-3.92	5.44	-5.81	1.22			534.2	-0.506	-0.639	-0.62	-0.607	-0.76	-0.605	0.102	-0.209	-0.063	-0.42	-0.201	-0.44	-0.055	-0.41	-0.078	0.014
9.3	10.614	-6.192	-6.286	-6.476	-0.081	-0.09	-0.145	-0.034	-0.394	0.395	-0.414	-1.479	-4.617	-3.009	-0.515	-0.675	-11.161	-10.1942	-5.2781	-5.5215	-5.539	-5.341	-5.662	-6.19	-5.733	-5.64	6.75	0.71	5.41	-2.19			534.3	-0.504	-0.639	-0.62	-0.611	-0.765	-0.594	0.099	-0.209	-0.06	-0.428	-0.201	-0.44	-0.053	-0.41	-0.093	0.043
9.4	-2.474	-6.606	-6.951	5.495	-0.281	-0.088	0.128	-0.425	0.746	0.017	-0.355	-14.562	-13.978	-13.907	-10.604	-0.698	-6.718	-5.7953	-5.3523	-5.5848	-5.592	-5.358	-5.791	-6.187	-5.673	2.972	2.52	-2.47	1.48	-1.37			534.4	-0.51	-0.629	-0.629	-0.626	-0.753	-0.598	0.103	-0.205	-0.074	-0.428	-0.2	-0.446	-0.08	-0.392	-0.099	0.019
9.5	3.444	-6.47	17.244	11.483	0.366	-0.049	-2.157	-2.429	0.084	-0.152	-0.451	-11.337	-9.86	-10.493	-12.601	-0.626	-6.563	-5.7563	-5.4343	-5.6004	-5.719	-5.405	-5.875	-3.321	-5.778	3.463	-1.55	-1.66	-2.97	-0.45			534.5	-0.514	-0.629	-0.625	-0.611	-0.755	-0.594	0.117	-0.209	-0.076	-0.462	-0.221	-0.43	-0.074	-0.399	-0.099	0.018
9.6	22.3	5.243	8.563	1.902	-0.877	0.145	-0.666	-0.478	-0.403	-0.591	-0.259	-5.912	-6.1	-6.091	-7.531	-0.596	-6.542	-5.7829	-5.4453	-5.6649	-5.922	-5.397	-5.869	4.613	-5.976	-0.723	-0.4	-0.55	-2.1	-0.13			534.6	-0.516	-0.629	-0.61	-0.615	-0.748	-0.598	0.129	-0.209	-0.06	-0.475	-0.225	-0.43	-0.086	-0.401	-0.099	0.022
9.7	15.109	13.605	-3.523	-2.951	-1.779	-0.052	0.326	0.846	-0.406	-0.379	-7.159	-5.775	-6.084	-6.151	-6.19	-0.463	-6.679	-5.9176	-5.4648	-5.6688	-0.826	-5.501	-5.96	1.05	-5.835	-1.55	1.02	-0.3	-1.36	-0.09			534.7	-0.52	-0.629	-0.606	-0.605	-0.748	-0.594	0.129	-0.205	-0.064	-0.485	-0.241	-0.436	-0.07	-0.404	-0.095	0.045
9.8	31.362	3.059	-4.06	-3.964	-0.079	0.145	0.317	0.072	-0.46	-0.294	-14.017	-5.983	-6	-6.13	-6.214	-0.688	-6.805	-6.0516	-5.7703	-5.9922	5.193	-5.843	-4.423	-2.373	-5.988	-0.708	0.96	-0.18	-1.14	-0.01			534.8	-0.512	-0.629	-0.596	-0.59	-0.748	-0.59	0.129	-0.199	-0.076	-0.473	-0.225	-0.424	-0.09	-0.399	-0.093	0.077
9.9	55.658	-2.949	4.643	-4.128	0.458	-0.278	-0.317	-0.514	-0.522	-0.256	-9.167	-5.93	-6.099	-6.265	-6.338	-8.93	-6.913	-6.1258	7.0231	-6.3469	0.853	6.188	5.318	-1.581	1.962	-0.179	0.88	-0.1	-0.95	-0.09			534.9	-0.505	-0.625	-0.586	-0.584	-0.748	-0.582	0.133	-0.186	-0.07	-0.455	-0.256	-0.44	-0.074	-0.403	-0.103	0.147
10	74.543	8.823	-4.115	-0.52	-0.175	-2.417	-0.623	-0.526	-0.598	-0.517	-6.014	-5.811	-6.209	-6.407	-6.409	-12.647	-6.577	-6.1582	4.25	6.4554	-2.197	2.92	1.59	-1.042	3.459	0.697	0.69	-0.14	-0.92	-0.07			535	-0.495	-0.619	-0.58	-0.603	-0.745	-0.567	0.129	-0.18	-0.07	-0.44	-0.241	-0.44	-0.076	-0.395	-0.119	0.199
10.1	85.666	10.668	17.653	19.859	-0.521	-0.349	-0.263	-0.463	-0.512	-4.778	-6.012	-6.219	-6.328	-6.414	-6.456	-8.186	-6.286	-6.7383	-1.9871	3.6863	-1.456	-2.834	-2.448	-0.256	-0.395	0.961	0.95	-0.19	-0.86	-0.08			535.1	-0.489	-0.625	-0.577	-0.615	-0.739	-0.576	0.119	-0.17	-0.06	-0.453	-0.246	-0.44	-0.07	-0.399	-0.119	0.231
10.2	92.166	14.307	48.668	42.153	-0.426	0.426	-0.083	-0.362	-5.863	-14.629	-6.049	-6.176	-6.464	-6.819	-6.431	-6.43	7.002	7.1274	-1.8128	-2.1012	-0.776	-2.388	-1.701	-0.142	-1.733	1.118	0.84	-0.23	-0.76	0			535.2	-0.485	-0.613	-0.571	-0.605	-0.725	-0.565	0.119	-0.174	-0.064	-0.453	-0.231	-0.434	-0.074	-0.395	-0.115	0.231
10.3	95.359	38.33	72.017	59.568	-0.213	-0.366	-0.434	-0.386	-14.364	-10.19	-6.183	-6.721	-6.254	-6.931	-6.621	-6.426	2.772	4.0437	-0.9839	-1.9125	-0.092	-1.463	-0.85	0.086	-0.596	1.003	0.83	-0.22	-0.74	-0.02			535.3	-0.489	-0.619	-0.572	-0.605	-0.713	-0.578	0.111	-0.17	-0.066	-0.457	-0.225	-0.44	-0.1	-0.406	-0.099	0.231
10.4	96.853	62.621	84.937	71.037	0.006	-0.142	-0.603	-0.498	-9.507	-5.888	-6.332	10.044	9.442	3.995	1.014	-6.414	-2.945	-2.127	-0.3656	-1.3195	-0.151	-0.834	-0.161	0.13	0.005	0.962	0.86	-0.17	-0.7	0			535.4	-0.498	-0.61	-0.559	-0.59	-0.709	-0.574	0.117	-0.184	-0.054	-0.469	-0.235	-0.428	-0.101	-0.416	-0.091	0.211
10.5	97.595	79.582	91.379	77.768	-0.411	-0.314	-1.616	-6.49	-5.483	-5.972	-6.371	5.527	4.492	5.444	6.839	-6.509	-2.208	-2.0282	-0.2453	-0.6711	0.05	-0.643	-0.005	0.11	0.395	0.986	0.85	-0.13	-0.66	0.04			535.5	-0.495	-0.61	-0.555	-0.586	-0.713	-0.559	0.111	-0.194	-0.05	-0.469	-0.237	-0.424	-0.092	-0.43	-0.08	0.201
10.6	98.269	88.95	94.737	81.873	-0.186	-0.425	-15.863	-14.906	-5.529	-6.076	-6.586	-2.601	-2.684	-0.935	0.906	-6.57	-0.975	-0.8012	-0.221	-0.4149	0.068	-0.382	0.041	0.003	0.489	0.857	0.8	-0.1	-0.6	0.07			535.6	-0.485	-0.61	-0.563	-0.574	-0.712	-0.551	0.117	-0.203	-0.064	-0.459	-0.241	-0.422	-0.08	-0.453	-0.089	0.176
10.7	98.513	93.664	96.342	84.905	-14.654	-0.34	-12.224	-9.762	-5.744	-6.073	-5.338	-2.169	-1.951	-2.509	-2.269	-6.63	0.166	0.4007	-0.1125	-0.2469	0.011	-0.382	0.028	-0.154	0.652	0.796	0.79	-0.07	-0.56	0.08			535.7	-0.481	-0.61	-0.565	-0.576	-0.719	-0.529	0.117	-0.199	-0.076	-0.446	-0.237	-0.428	-0.08	-0.463	-0.103	0.16
10.8	98.617	95.901	97.308	86.636	-14.243	-0.266	-5.933	-5.608	-5.704	-6.117	10.519	-0.28	-0.239	-1.374	-0.903	-6.827	0.106	0.5277	0.1075	-0.3895	0.05	-0.152	-0.116	-0.237	0.727	0.737	0.79	-0.03	-0.51	0.09			535.8	-0.465	-0.61	-0.555	-0.564	-0.714	-0.526	0.117	-0.199	-0.07	-0.45	-0.246	-0.428	-0.055	-0.467	-0.109	0.154
10.9	98.882	97.192	97.838	87.608	-7.434	-0.51	-5.675	-5.703	-5.761	-6.164	4.461	1.016	1.044	0.542	1.147	-5.643	0.359	0.648	0.0067	-0.3129	0.155	-0.397	-0.062	-0.242	0.612	0.724	0.77	0.01	-0.49	0.11			535.9	-0.464	-0.606	-0.563	-0.574	-0.707	-0.533	0.127	-0.199	-0.056	-0.436	-0.231	-0.428	-0.06	-0.443	-0.123	0.15
11	99.083	98.135	98.281	88.336	-6.129	-9.248	-5.709	-5.802	-5.831	-6.491	-2.92	1.91	1.469	1.217	1.702	7.589	0.402	0.7523	0.1153	-0.2992	0.297	-0.493	0.025	-0.217	0.395	0.627	0.79	0.04	-0.44	0.11			536	-0.467	-0.594	-0.579	-0.574	-0.704	-0.541	0.138	-0.203	-0.05	-0.434	-0.241	-0.432	-0.055	-0.436	-0.125	0.15
11.1	99.166	98.466	98.615	89.044	-6.051	-14.839	-5.782	-5.956	-5.919	-6.716	-1.943	4.749	2.424	1.813	2.364	2.97	0.693	1.098	0.354	-0.2594	0.335	-0.598	0.042	-0.242	0.457	0.53	0.79	0.07	-0.4	0.16			536.1	-0.463	-0.6	-0.582	-0.584	-0.688	-0.543	0.127	-0.199	-0.041	-0.424	-0.227	-0.446	-0.07	-0.434	-0.105	0.15
11.2	99.266	98.79	98.805	89.51	-6.178	-9.491	-5.934	-6.16	-6.444	9.474	0.734	8.943	3.802	2.763	3.417	-2.736	0.998	1.4297	0.468	-0.1071	0.314	-0.494	0.005	-0.263	0.491	0.491	0.8	0.1	-0.38	0.18			536.2	-0.461	-0.59	-0.579	-0.594	-0.678	-0.553	0.127	-0.199	-0.033	-0.444	-0.252	-0.446	-0.094	-0.403	-0.099	0.137
11.3	99.33	98.934	98.995	90.001	-6.349	-6.191	-6.019	-6.168	10.717	6.268	1.673	13.493	5.434	4.016	4.317	-2.119	1.29	1.657	0.5383	-0.0946	0.301	-0.476	-0.043	-0.243	0.476	0.414	0.79	0.12	-0.35	0.19			536.3	-0.457	-0.59	-0.579	-0.594	-0.668	-0.549	0.123	-0.19	-0.043	-0.436	-0.252	-0.436	-0.098	-0.391	-0.109	0.135
11.4	99.358	99.208	99.12	90.179	-6.443	-6.162	-6.089	-6.168	6.884	-2.114	3.174	17.886	7.284	5.358	5.783	-1.002	1.609	1.8699	0.5481	-0.0543	0.287	-0.478	-0.035	-0.239	0.54	0.375	0.77	0.13	-0.32	0.21			536.4	-0.463	-0.59	-0.579	-0.596	-0.668	-0.569	0.129	-0.199	-0.045	-0.436	-0.262	-0.43	-0.092	-0.381	-0.104	0.131
11.5	99.381	99.239	99.29	90.389	-6.504	-6.254	-6.291	2.088	-2.094	-2.396	6.454	21.77	8.82	6.782	6.942	0.038	1.903	2.2027	0.5598	0.0012	0.316	-0.524	-0.03	-0.216	0.532	0.31	0.77	0.12	-0.3	0.22			536.5	-0.457	-0.59	-0.579	-0.584	-0.668	-0.574	0.129	-0.209	-0.05	-0.422	-0.272	-0.43	-0.086	-0.395	-0.107	0.141
11.6	99.346	99.35	99.449	90.551	-6.479	-6.474	4.975	9.917	-2.156	-1.333	11.489	25.147	10.395	8.275	8.288	0.21	2.193	2.3941	0.6047	0.0265	0.287	-0.558	0	-0.206	0.509	0.256	0.79	0.13	-0.27	0.23			536.6	-0.457	-0.59	-0.565	-0.599	-0.659	-0.565	0.138	-0.196	-0.047	-0.42	-0.287	-0.42	-0.092	-0.382	-0.113	0.141
11.7	99.392	99.455	99.356	90.674	1.273	-6.634	9.622	2.044	-0.824	-0.783	16.389	28.253	12.002	9.595	9.734	0.367	2.373	2.5629	0.6223	0.0207	0.264	-0.612	0.011	-0.223	0.47	0.252	0.76	0.14	-0.26	0.26			536.7	-0.465	-0.59	-0.563	-0.599	-0.645	-0.559	0.133	-0.19	-0.041	-0.41	-0.282	-0.424	-0.087	-0.374	-0.099	0.131
11.8	99.448	99.49	99.355	90.724	12.436	-6.583	1.107	-3.047	-0.149	-0.09	20.647	31.037	13.071	10.889	10.729	0.763	2.598	2.7672	0.625	0.0293	0.274	-0.6	-0.012	-0.243	0.447	0.246	0.76	0.14	-0.23	0.27			536.8	-0.455	-0.596	-0.559	-0.599	-0.639	-0.559	0.142	-0.186	-0.036	-0.424	-0.278	-0.43	-0.096	-0.395	-0.093	0.135
11.9	99.499	99.47	99.324	90.803	3.441	-6.599	-2.572	-2.667	2.813	4.149	24.542	33.231	14.243	11.909	11.75	1.226	2.786	2.9679	0.6594	0.0265	0.277	-0.58	-0.023	-0.274	0.435	0.213	0.74	0.15	-0.2	0.26			536.9	-0.442	-0.59	-0.564	-0.599	-0.625	-0.555	0.136	-0.184	-0.034	-0.42	-0.276	-0.44	-0.09	-0.406	-0.088	0.137
12	99.541	99.479	99.352	90.873	-3.294	-2.262	-1.303	-1.899	12.713	9.706	28.011	35.295	15.759	13.062	12.773	1.51	2.993	3.2054	0.6934	0.0207	0.259	-0.584	-0.018	-0.275	0.414	0.174	0.74	0.15	-0.2	0.26			537	-0.442	-0.59	-0.575	-0.599	-0.62	-0.549	0.136	-0.198	-0.029	-0.426	-0.287	-0.442	-0.082	-0.396	-0.097	0.131
12.1	99.556	99.508	99.387	90.919	-5.882	12.64	-0.716	-1.947	24.204	15.543	30.889	36.966	16.65	14.129	13.715	1.884	3.169	3.4105	0.7356	0.0304	0.262	-0.611	-0.02	-0.286	0.409	0.149	0.74	0.14	-0.19	0.26			537.1	-0.452	-0.58	-0.59	-0.604	-0.62	-0.529	0.136	-0.196	-0.029	-0.432	-0.291	-0.43	-0.057	-0.385	-0.088	0.131
12.2	99.578	99.535	99.373	90.954	-6.619	4.731	0.616	6.281	34.744	20.322	33.399	38.685	17.674	15.052	14.542	2.325	3.383	3.5687	0.7852	0.0215	0.256	-0.634	-0.031	-0.295	0.395	0.133	0.72	0.14	-0.19	0.27			537.2	-0.448	-0.58	-0.577	-0.606	-0.623	-0.533	0.136	-0.203	-0.029	-0.436	-0.283	-0.436	-0.06	-0.379	-0.088	0.131
12.3	99.608	99.545	99.38	91.04	-4.546	-3.214	9.599	18.336	43.402	24.608	35.621	40.177	18.398	16.004	15.268	2.78	3.564	3.6554	0.8223	0.039	0.266	-0.657	-0.031	-0.314	0.363	0.126	0.73	0.13	-0.16	0.27			537.3	-0.452	-0.58	-0.58	-0.599	-0.62	-0.537	0.136	-0.219	-0.033	-0.443	-0.256	-0.43	-0.07	-0.379	-0.088	0.145
12.4	99.64	99.567	99.402	91.09	15.543	-3.41	21.765	30.018	50.126	28.359	37.628	41.221	19.172	16.708	15.956	3.134	3.702	3.7746	0.8391	0.0129	0.262	-0.67	-0.041	-0.336	0.343	0.11	0.71	0.13	-0.15	0.27			537.4	-0.469	-0.586	-0.566	-0.596	-0.633	-0.549	0.152	-0.229	-0.039	-0.44	-0.27	-0.425	-0.062	-0.379	-0.084	0.15
12.5	99.656	99.592	99.425	91.097	38.662	0.044	33.175	39.577	54.966	31.788	39.22	42.189	19.925	17.429	16.592	3.456	3.878	3.9339	0.8497	0.0351	0.233	-0.698	-0.046	-0.346	0.338	0.094	0.69	0.14	-0.14	0.28			537.5	-0.464	-0.594	-0.569	-0.58	-0.625	-0.533	0.154	-0.215	-0.039	-0.446	-0.278	-0.413	-0.051	-0.369	-0.078	0.156
12.6	99.679	99.614	99.44	91.106	56.907	-1.192	42.332	46.91	58.806	34.501	40.835	43.047	20.535	18.024	17.296	3.81	4.019	4.0265	0.8809	0.0351	0.229	-0.719	-0.058	-0.372	0.322	0.086	0.67	0.16	-0.14	0.28			537.6	-0.457	-0.596	-0.569	-0.58	-0.62	-0.551	0.162	-0.209	-0.039	-0.446	-0.268	-0.425	-0.051	-0.373	-0.068	0.15
12.7	99.679	99.66	99.472	91.14	68.639	12.659	49.66	52.729	61.852	36.801	42.138	43.907	21.193	18.556	17.883	4.191	4.093	4.132	0.9024	0.0371	0.223	-0.729	-0.056	-0.389	0.303	0.061	0.68	0.16	-0.13	0.27			537.7	-0.448	-0.59	-0.573	-0.58	-0.62	-0.563	0.158	-0.199	-0.039	-0.426	-0.262	-0.428	-0.051	-0.379	-0.072	0.147
12.8	99.68	99.694	99.509	91.167	75.946	33.913	55.003	57.184	64.187	38.97	43.076	44.446	21.714	19.087	18.448	4.581	4.177	4.2316	0.9133	0.041	0.21	-0.739	-0.058	-0.374	0.263	0.053	0.68	0.16	-0.12	0.27			537.8	-0.452	-0.58	-0.58	-0.59	-0.62	-0.544	0.158	-0.19	-0.05	-0.418	-0.258	-0.434	-0.051	-0.375	-0.072	0.131
12.9	99.679	99.691	99.51	91.208	80.541	52.889	59.119	60.253	65.913	40.611	44.197	44.982	22.254	19.614	18.892	4.736	4.301	4.3254	0.9297	0.0402	0.204	-0.773	-0.039	-0.37	0.273	0.051	0.67	0.15	-0.1	0.27			537.9	-0.455	-0.576	-0.58	-0.584	-0.62	-0.498	0.142	-0.19	-0.047	-0.401	-0.241	-0.434	-0.037	-0.379	-0.074	0.145
13	99.663	99.673	99.522	91.222	83.348	66.318	62.314	63	67.327	41.976	44.98	45.454	22.694	20.113	19.252	4.985	4.388	4.3851	0.9258	0.0379	0.19	-0.801	-0.062	-0.387	0.27	0.053	0.67	0.16	-0.1	0.26			538	-0.462	-0.57	-0.576	-0.58	-0.629	-0.481	0.14	-0.19	-0.041	-0.382	-0.227	-0.424	-0.037	-0.369	-0.068	0.15
13.1	99.661	99.678	99.507	91.247	85.139	74.681	64.816	65.005	68.531	43.47	45.57	45.924	23.147	20.475	19.603	5.244	4.468	4.4453	0.9258	0.0402	0.189	-0.806	-0.068	-0.389	0.279	0.065	0.65	0.17	-0.1	0.26			538.1	-0.455	-0.57	-0.569	-0.58	-0.623	-0.502	0.154	-0.199	-0.05	-0.36	-0.221	-0.424	-0.026	-0.36	-0.068	0.147
13.2	99.673	99.688	99.528	91.237	86.449	79.881	66.869	66.764	69.49	44.555	46.164	46.329	23.547	20.814	19.973	5.509	4.548	4.5304	0.9317	0.0195	0.192	-0.818	-0.068	-0.383	0.27	0.065	0.66	0.18	-0.09	0.26			538.2	-0.452	-0.58	-0.565	-0.58	-0.639	-0.5	0.158	-0.203	-0.046	-0.366	-0.221	-0.418	-0.016	-0.378	-0.068	0.147
13.3	99.674	99.671	99.524	91.249	87.341	82.957	68.459	67.731	70.161	45.688	46.782	46.552	23.856	21.153	20.289	5.764	4.65	4.6007	0.9512	0.0097	0.188	-0.818	-0.078	-0.397	0.27	0.065	0.66	0.18	-0.08	0.27			538.3	-0.455	-0.58	-0.555	-0.586	-0.639	-0.453	0.168	-0.205	-0.045	-0.387	-0.231	-0.426	-0.019	-0.381	-0.072	0.141
13.4	99.663	99.694	99.54	91.282	88.013	85.165	69.721	68.938	70.625	46.421	47.207	46.795	24.151	21.433	20.6	5.956	4.736	4.6613	0.9602	0.0097	0.182	-0.814	-0.074	-0.403	0.274	0.053	0.65	0.17	-0.08	0.27			538.4	-0.462	-0.576	-0.549	-0.58	-0.635	-0.475	0.168	-0.199	-0.052	-0.385	-0.227	-0.42	-0.016	-0.391	-0.072	0.137
13.5	99.687	99.696	99.536	91.285	88.525	86.332	70.707	69.817	71.051	47.068	47.536	47.027	24.466	21.716	20.746	6.129	4.854	4.7297	0.9727	0	0.178	-0.802	-0.078	-0.403	0.267	0.057	0.65	0.18	-0.07	0.27			538.5	-0.455	-0.57	-0.549	-0.58	-0.625	-0.536	0.168	-0.199	-0.054	-0.389	-0.225	-0.42	-0.004	-0.386	-0.078	0.135
13.6	99.667	99.705	99.538	91.288	88.857	87.427	71.404	70.423	71.356	47.806	47.868	47.28	24.749	21.968	20.901	6.278	4.939	4.7863	0.9844	-0.0059	0.163	-0.809	-0.085	-0.399	0.264	0.063	0.65	0.18	-0.07	0.27			538.6	-0.443	-0.57	-0.553	-0.586	-0.62	-0.612	0.164	-0.186	-0.049	-0.381	-0.221	-0.416	-0.014	-0.36	-0.078	0.141
13.7	99.651	99.7	99.548	91.282	89.098	88.061	72.066	70.889	71.678	48.356	48.158	47.495	25.065	22.164	21.021	6.397	4.992	4.8254	0.9903	0.0039	0.159	-0.813	-0.076	-0.403	0.275	0.059	0.63	0.18	-0.06	0.27			538.7	-0.45	-0.566	-0.549	-0.58	-0.629	-0.677	0.162	-0.18	-0.058	-0.375	-0.225	-0.41	-0.029	-0.354	-0.088	0.141
13.8	99.642	99.71	99.517	91.271	89.352	88.655	72.494	71.177	71.893	48.97	48.375	47.591	25.325	22.34	21.19	6.536	5.056	4.8468	0.9903	0.0137	0.153	-0.822	-0.076	-0.403	0.271	0.053	0.62	0.18	-0.05	0.27			538.8	-0.454	-0.559	-0.553	-0.57	-0.629	-0.745	0.168	-0.176	-0.049	-0.369	-0.235	-0.41	-0.025	-0.36	-0.088	0.141
13.9	99.642	99.71	99.502	91.278	89.464	89.07	72.964	71.531	72.138	49.194	48.639	47.723	25.475	22.519	21.389	6.68	5.109	4.8605	1	0.0097	0.149	-0.828	-0.07	-0.403	0.275	0.053	0.62	0.19	-0.05	0.27			538.9	-0.459	-0.559	-0.545	-0.574	-0.635	-0.783	0.168	-0.18	-0.045	-0.379	-0.241	-0.41	-0.019	-0.371	-0.078	0.141
14	99.642	99.7	99.498	91.269	89.633	89.246	73.366	71.819	72.328	49.509	48.848	47.841	25.585	22.718	21.528	6.806	5.159	4.8984	1	0.0039	0.143	-0.82	-0.08	-0.413	0.281	0.053	0.61	0.19	-0.04	0.26			539	-0.455	-0.569	-0.539	-0.574	-0.623	-0.754	0.168	-0.19	-0.049	-0.387	-0.237	-0.41	-0.014	-0.36	-0.072	0.141
14.1	99.642	99.707	99.485	91.286	89.741	89.421	73.752	72.042	72.467	49.892	49.03	47.988	25.729	22.917	21.717	6.936	5.219	4.9424	1.0098	0.0039	0.143	-0.83	-0.085	-0.413	0.275	0.053	0.6	0.2	-0.03	0.26			539.1	-0.459	-0.569	-0.53	-0.573	-0.629	-0.738	0.174	-0.199	-0.054	-0.381	-0.244	-0.42	-0.014	-0.36	-0.068	0.147
14.2	99.63	99.694	99.505	91.322	89.867	89.602	74.038	72.135	72.642	50.177	49.172	48.107	25.845	23.071	21.839	7.054	5.273	4.9944	1	0.0039	0.13	-0.836	-0.08	-0.409	0.285	0.044	0.59	0.2	-0.03	0.26			539.2	-0.445	-0.565	-0.534	-0.587	-0.635	-0.699	0.172	-0.196	-0.049	-0.377	-0.241	-0.416	-0.002	-0.36	-0.072	0.145
14.3	99.614	99.681	99.515	91.329	89.975	89.784	74.165	72.314	72.713	50.313	49.287	48.181	25.977	23.222	21.992	7.195	5.34	5.0384	1.002	0.0137	0.11	-0.826	-0.089	-0.417	0.281	0.044	0.59	0.2	-0.02	0.26			539.3	-0.438	-0.559	-0.53	-0.594	-0.631	-0.687	0.168	-0.19	-0.058	-0.371	-0.231	-0.41	-0.006	-0.354	-0.088	0.147
14.4	99.637	99.675	99.509	91.322	90.044	89.849	74.341	72.442	72.753	50.491	49.466	48.251	26.061	23.328	22.048	7.311	5.402	5.0754	1.0012	0.0137	0.1	-0.83	-0.103	-0.418	0.271	0.034	0.59	0.21	-0.02	0.26			539.4	-0.433	-0.565	-0.538	-0.597	-0.61	-0.649	0.172	-0.18	-0.049	-0.371	-0.225	-0.401	-0.025	-0.363	-0.082	0.141
14.5	99.651	99.679	99.524	91.319	90.079	89.986	74.504	72.587	72.786	50.652	49.606	48.361	26.191	23.488	22.145	7.434	5.439	5.0774	0.9961	0.0097	0.094	-0.836	-0.105	-0.413	0.271	0.024	0.58	0.21	-0.01	0.26			539.5	-0.43	-0.555	-0.551	-0.576	-0.629	-0.617	0.174	-0.186	-0.054	-0.356	-0.231	-0.408	-0.037	-0.358	-0.075	0.147
14.6	99.636	99.679	99.542	91.326	90.097	90.044	74.546	72.696	72.779	50.811	49.684	48.411	26.302	23.609	22.216	7.526	5.489	5.0994	1	0.0039	0.091	-0.84	-0.099	-0.422	0.262	0.024	0.58	0.21	-0.01	0.25			539.6	-0.424	-0.561	-0.561	-0.584	-0.639	-0.606	0.168	-0.176	-0.049	-0.35	-0.235	-0.434	-0.027	-0.358	-0.082	0.131
14.7	99.653	99.665	99.518	91.343	90.116	90.065	74.621	72.782	72.79	51.003	49.745	48.486	26.362	23.715	22.295	7.613	5.527	5.0944	1.0098	0.0156	0.085	-0.85	-0.099	-0.422	0.262	0.014	0.57	0.22	-0.02	0.23			539.7	-0.44	-0.557	-0.557	-0.596	-0.645	-0.612	0.158	-0.176	-0.049	-0.344	-0.237	-0.436	-0.012	-0.375	-0.084	0.131
14.8	99.65	99.651	99.518	91.33	90.138	90.089	74.681	72.837	72.811	51.165	49.835	48.497	26.419	23.758	22.344	7.714	5.539	5.1084	1.0098	0.0039	0.08	-0.856	-0.109	-0.418	0.25	0.014	0.58	0.21	-0.01	0.24			539.8	-0.44	-0.551	-0.541	-0.596	-0.639	-0.617	0.162	-0.175	-0.054	-0.35	-0.225	-0.422	-0.012	-0.381	-0.089	0.131
14.9	99.659	99.657	99.53	91.368	90.167	90.131	74.757	72.872	72.845	51.257	49.911	48.521	26.475	23.826	22.391	7.789	5.573	5.1484	1.0079	0.0039	0.059	-0.86	-0.109	-0.424	0.25	0.014	0.58	0.22	0	0.24			539.9	-0.44	-0.539	-0.545	-0.601	-0.634	-0.619	0.158	-0.176	-0.06	-0.352	-0.241	-0.407	0.016	-0.375	-0.089	0.141
15	99.675	99.648	99.54	91.396	90.177	90.169	74.819	72.888	72.868	51.332	49.961	48.556	26.546	23.867	22.458	7.85	5.6	5.1844	1.0118	0.0039	0.053	-0.871	-0.123	-0.434	0.244	0.004	0.57	0.21	0	0.23			540	-0.42	-0.551	-0.561	-0.586	-0.645	-0.619	0.163	-0.166	-0.074	-0.35	-0.231	-0.41	0	-0.371	-0.078	0.141
15.1	99.681	99.657	99.542	91.406	90.201	90.204	74.88	72.903	72.868	51.403	50.015	48.556	26.622	23.939	22.51	7.923	5.633	5.1754	1.0207	0.0039	0.05	-0.881	-0.128	-0.434	0.25	0.004	0.57	0.22	-0.01	0.23			540.1	-0.42	-0.561	-0.557	-0.59	-0.645	-0.572	0.174	-0.156	-0.08	-0.368	-0.219	-0.414	0.006	-0.389	-0.072	0.137
15.2	99.685	99.651	99.55	91.433	90.228	90.239	74.922	72.944	72.889	51.476	50.051	48.576	26.661	23.987	22.518	7.994	5.655	5.1874	1.0157	0	0.04	-0.897	-0.128	-0.434	0.24	-0.005	0.57	0.22	0	0.22			540.2	-0.411	-0.567	-0.541	-0.596	-0.653	-0.563	0.179	-0.151	-0.076	-0.369	-0.241	-0.41	0.006	-0.387	-0.086	0.143
15.3	99.692	99.651	99.559	91.433	90.255	90.259	74.984	72.959	72.892	51.487	50.084	48.605	26.685	24.05	22.549	8.05	5.679	5.1864	1.0098	-0.0059	0.034	-0.9	-0.14	-0.444	0.24	-0.005	0.56	0.21	0	0.21			540.3	-0.42	-0.547	-0.551	-0.59	-0.655	-0.565	0.179	-0.155	-0.066	-0.364	-0.255	-0.397	0.002	-0.363	-0.078	0.143
15.4	99.677	99.67	99.558	91.433	90.271	90.274	75.043	72.985	72.913	51.508	50.118	48.616	26.735	24.086	22.594	8.085	5.686	5.1614	1.0098	-0.0059	0.03	-0.91	-0.144	-0.454	0.23	-0.015	0.55	0.22	0	0.22			540.4	-0.43	-0.551	-0.566	-0.586	-0.639	-0.584	0.179	-0.16	-0.056	-0.35	-0.242	-0.41	0	-0.348	-0.052	0.138
15.5	99.661	99.691	99.569	91.445	90.275	90.28	75.095	72.995	72.947	51.563	50.161	48.589	26.782	24.103	22.616	8.134	5.708	5.1474	1.0098	-0.0059	0.02	-0.916	-0.15	-0.45	0.221	-0.015	0.55	0.21	0	0.21			540.5	-0.44	-0.551	-0.571	-0.58	-0.645	-0.61	0.179	-0.156	-0.064	-0.359	-0.256	-0.414	0	-0.362	-0.035	0.145
15.6	99.64	99.673	99.544	91.454	90.281	90.294	75.121	73.013	72.945	51.605	50.162	48.6	26.793	24.145	22.643	8.175	5.721	5.1544	1.0157	-0.0059	0.014	-0.92	-0.16	-0.454	0.225	-0.027	0.55	0.21	0	0.21			540.6	-0.44	-0.557	-0.541	-0.584	-0.633	-0.602	0.175	-0.151	-0.08	-0.36	-0.242	-0.41	-0.01	-0.361	-0.067	0.143
15.7	99.644	99.675	99.539	91.449	90.276	90.306	75.179	73.007	72.962	51.622	50.159	48.605	26.811	24.174	22.651	8.209	5.747	5.1634	1.0079	-0.0059	0.001	-0.93	-0.169	-0.454	0.221	-0.027	0.55	0.2	0	0.21			540.7	-0.444	-0.531	-0.524	-0.607	-0.659	-0.6	0.174	-0.155	-0.086	-0.358	-0.246	-0.401	0.024	-0.367	-0.078	0.152
15.8	99.64	99.696	99.55	91.458	90.302	90.321	75.211	72.995	72.962	51.645	50.178	48.616	26.831	24.197	22.639	8.235	5.725	5.1934	1.0157	-0.0059	-0.009	-0.947	-0.169	-0.454	0.221	-0.033	0.54	0.21	0	0.2			540.8	-0.469	-0.531	-0.539	-0.597	-0.649	-0.595	0.168	-0.17	-0.07	-0.354	-0.248	-0.407	0.027	-0.366	-0.08	0.154
15.9	99.639	99.683	99.536	91.478	90.307	90.323	75.246	73.002	72.942	51.649	50.185	48.604	26.841	24.207	22.661	8.253	5.662	5.2024	1.0168	-0.0059	-0.02	-0.94	-0.169	-0.463	0.215	-0.027	0.55	0.21	0	0.2			540.9	-0.486	-0.535	-0.53	-0.585	-0.659	-0.59	0.158	-0.18	-0.074	-0.364	-0.26	-0.401	0.027	-0.385	-0.131	0.147
16	99.632	99.657	99.53	91.474	90.318	90.319	75.257	73.001	72.931	51.683	50.186	48.607	26.843	24.22	22.671	8.281	5.514	5.2094	1.0196	-0.0059	-0.027	-0.95	-0.183	-0.463	0.221	-0.037	0.54	0.2	0	0.2			541	-0.45	-0.537	-0.51	-0.592	-0.678	-0.569	0.162	-0.166	-0.08	-0.364	-0.237	-0.414	0.027	-0.41	-0.185	0.15
16.1	99.62	99.652	99.544	91.486	90.323	90.337	75.273	73.023	72.919	51.7	50.185	48.579	26.856	24.226	22.641	8.332	5.425	5.1904	1.0157	-0.0059	-0.04	-0.961	-0.189	-0.473	0.216	-0.04	0.54	0.2	0.01	0.19			541.1	-0.448	-0.51	-0.498	-0.592	-0.723	-0.572	0.168	-0.16	-0.09	-0.36	-0.203	-0.397	0.045	-0.42	-0.132	0.156
16.2	99.636	99.663	99.558	91.489	90.31	90.339	75.292	73.023	72.901	51.734	50.176	48.578	26.855	24.219	22.633	8.358	5.313	5.1884	1.0098	-0.0106	-0.046	-0.982	-0.199	-0.473	0.206	-0.056	0.54	0.19	0	0.19			541.2	-0.444	-0.514	-0.524	-0.58	-0.674	-0.578	0.152	-0.16	-0.09	-0.349	-0.224	-0.41	0.051	-0.422	-0.066	0.152
16.3	99.624	99.675	99.554	91.482	90.292	90.345	75.322	73.023	72.881	51.759	50.18	48.585	26.866	24.226	22.647	8.369	5.173	5.1834	1.0118	-0.0176	-0.04	-0.992	-0.199	-0.473	0.199	-0.056	0.55	0.2	0.01	0.18			541.3	-0.438	-0.535	-0.52	-0.546	-0.645	-0.578	0.162	-0.17	-0.09	-0.383	-0.237	-0.401	0.055	-0.502	-0.023	0.137
16.4	99.623	99.681	99.539	91.474	90.283	90.356	75.344	73.038	72.86	51.793	50.163	48.57	26.875	24.207	22.658	8.391	5.119	5.1784	1.0118	-0.0176	-0.06	-1.002	-0.212	-0.483	0.189	-0.056	0.56	0.19	0	0.18			541.4	-0.446	-0.522	-0.53	-0.508	-0.635	-0.578	0.181	-0.156	-0.09	-0.401	-0.235	-0.405	-0.028	-0.559	-0.038	0.117
16.5	99.653	99.672	99.536	91.476	90.267	90.356	75.374	73.028	72.823	51.804	50.172	48.537	26.862	24.181	22.651	8.404	5.127	5.1714	1.011	-0.0176	-0.066	-1.012	-0.218	-0.483	0.186	-0.066	0.57	0.19	0	0.18			541.5	-0.428	-0.481	-0.45	-0.629	-0.821	-0.578	0.183	-0.141	-0.099	-0.401	-0.235	-0.356	-0.038	-0.536	-0.084	0.111
16.6	99.675	99.67	99.524	91.474	90.256	90.358	75.383	73.01	72.806	51.818	50.169	48.523	26.856	24.172	22.645	8.391	5.103	5.1634	1.0098	-0.0274	-0.07	-1.018	-0.214	-0.483	0.17	-0.066	0.56	0.19	0	0.18			541.6	-0.44	-0.466	-0.523	-0.698	-0.853	-0.569	0.168	-0.155	-0.07	-0.36	-0.266	-0.289	0.022	-0.545	0.106	0.102
16.7	99.681	99.667	99.522	91.473	90.253	90.363	75.403	72.983	72.775	51.835	50.163	48.533	26.859	24.16	22.63	8.418	5.104	5.1624	1.0059	-0.0176	-0.075	-1.022	-0.222	-0.495	0.17	-0.07	0.55	0.18	0	0.17			541.7	-0.442	-0.517	-0.58	-0.69	-0.798	-0.569	0.158	-0.174	-0.043	-0.356	-0.27	-0.316	-0.037	-0.435	-0.331	0.076
16.8	99.661	99.648	99.534	91.474	90.262	90.393	75.414	72.962	72.755	51.82	50.159	48.521	26.87	24.155	22.604	8.443	5.095	5.1654	1	-0.0176	-0.079	-1.031	-0.228	-0.495	0.164	-0.085	0.55	0.18	0	0.18			541.8	-0.431	-0.514	-0.659	-0.699	-0.769	-0.578	0.162	-0.176	-0.054	-0.345	-0.248	-0.442	-0.26	-0.802	-0.399	0.086
16.9	99.654	99.621	99.515	91.469	90.249	90.399	75.417	72.98	72.753	51.808	50.146	48.494	26.865	24.14	22.594	8.458	5.064	5.1374	1	-0.0176	-0.089	-1.037	-0.242	-0.495	0.156	-0.085	0.55	0.19	-0.01	0.17			541.9	-0.387	-0.466	-0.737	-0.698	-0.793	-0.574	0.172	-0.147	-0.092	-0.336	-0.228	-0.477	-0.184	-0.766	-0.156	0.119
17	99.659	99.636	99.523	91.46	90.244	90.39	75.451	72.99	72.72	51.828	50.143	48.478	26.856	24.131	22.573	8.454	5.064	5.1094	0.9961	-0.0176	-0.099	-1.051	-0.248	-0.504	0.15	-0.085	0.54	0.18	0	0.17			542	-0.445	-0.643	-0.67	-0.89	-1.103	-0.565	0.168	-0.145	-0.111	-0.311	-0.263	-0.535	-0.093	-0.785	-0.876	0.143
17.1	99.669	99.642	99.517	91.451	90.258	90.393	75.457	72.989	72.696	51.818	50.154	48.483	26.853	24.115	22.539	8.447	5.059	5.0984	0.9922	-0.0215	-0.119	-1.061	-0.252	-0.504	0.15	-0.095	0.54	0.18	0	0.17			542.1	-0.524	-0.701	-1.101	-0.859	-0.648	-0.559	0.158	-0.16	-0.078	-0.374	-0.297	-0.546	0.198	-0.72	-0.59	0.133
17.2	99.646	99.661	99.485	91.462	90.267	90.422	75.468	72.999	72.671	51.821	50.145	48.478	26.865	24.12	22.549	8.454	5.036	5.0674	0.9915	-0.0156	-0.126	-1.068	-0.269	-0.508	0.141	-0.095	0.55	0.17	0	0.16			542.2	-0.664	-0.721	-1.382	-0.133	-0.075	-0.569	0.158	-0.18	-0.086	-0.422	-0.328	-0.774	-0.296	-0.117	0.307	0.098
17.3	99.629	99.651	99.46	91.471	90.283	90.436	75.486	72.983	72.654	51.824	50.128	48.473	26.846	24.093	22.518	8.457	5.008	5.0334	0.9903	-0.0156	-0.13	-1.072	-0.274	-0.524	0.131	-0.095	0.54	0.18	-0.01	0.17			542.3	-0.516	-1.028	0.416	-0.007	-0.888	-0.578	0.162	-0.156	-0.153	-0.45	-0.316	-0.997	-0.56	0.196	0.778	0.082
17.4	99.614	99.634	99.446	91.478	90.294	90.434	75.493	72.959	72.634	51.818	50.123	48.468	26.841	24.056	22.503	8.458	5.027	5.0094	0.9903	-0.0156	-0.15	-1.078	-0.291	-0.534	0.131	-0.095	0.54	0.17	-0.01	0.16			542.4	-0.43	-0.699	0.09	-0.665	-1.277	-0.578	0.182	-0.141	-0.16	-0.418	-0.22	-0.319	-0.569	-1.013	-0.223	0.129
17.5	99.624	99.622	99.417	91.472	90.312	90.427	75.492	72.942	72.624	51.808	50.109	48.457	26.83	24.023	22.46	8.457	5.015	5.0054	0.9864	-0.0156	-0.156	-1.082	-0.294	-0.534	0.131	-0.099	0.53	0.17	-0.01	0.16			542.5	-0.341	-0.035	-0.583	-1.037	-0.909	-0.569	0.179	-0.137	-0.186	-0.43	-0.359	0.151	0.555	-1.088	-0.359	0.248
17.6	99.595	99.631	99.393	91.498	90.338	90.448	75.498	72.933	72.627	51.799	50.113	48.445	26.819	24.01	22.421	8.448	4.994	4.9934	0.9805	-0.0196	-0.159	-1.102	-0.304	-0.547	0.117	-0.115	0.52	0.17	-0.02	0.16			542.6	-0.558	-0.519	-0.727	-0.857	-0.769	-0.578	0.161	-0.139	-0.141	-0.455	-0.266	-0.506	0.411	-0.584	-0.313	0.229
17.7	99.58	99.622	99.399	91.497	90.349	90.457	75.487	72.913	72.614	51.789	50.1	48.408	26.82	23.984	22.399	8.443	4.98	4.9824	0.9844	-0.0254	-0.169	-1.107	-0.31	-0.563	0.102	-0.115	0.53	0.17	-0.01	0.16			542.7	-0.966	-1.139	-0.573	-0.401	-0.73	-0.582	0.172	-0.114	-0.208	-0.498	-0.55	-0.71	-0.411	-0.578	-0.427	-0.318
17.8	99.565	99.62	99.395	91.502	90.359	90.464	75.478	72.912	72.594	51.778	50.093	48.392	26.8	23.974	22.382	8.425	4.965	4.9644	0.9903	-0.0254	-0.175	-1.107	-0.324	-0.563	0.102	-0.119	0.52	0.16	-0.01	0.15			542.8	-1.436	-0.888	-0.987	-0.578	-0.846	-0.602	0.187	-0.114	-0.351	-0.428	-1.062	-0.553	-0.521	-0.383	-0.42	0.004
17.9	99.564	99.616	99.378	91.523	90.359	90.468	75.458	72.921	72.585	51.785	50.082	48.387	26.796	23.95	22.357	8.418	4.943	4.9374	0.9903	-0.0254	-0.179	-1.111	-0.334	-0.563	0.102	-0.132	0.53	0.16	-0.02	0.15			542.9	0.073	-0.683	-0.736	-0.809	-0.997	-0.574	0.183	-0.177	-0.316	-0.575	0.291	-0.448	-0.257	-0.813	-0.175	-0.139
18	99.583	99.625	99.373	91.545	90.362	90.458	75.453	72.933	72.573	51.774	50.07	48.368	26.776	23.914	22.327	8.411	4.939	4.9324	0.9797	-0.0254	-0.189	-1.121	-0.339	-0.577	0.09	-0.126	0.51	0.15	-0.03	0.16			543	0.196	-0.603	-0.918	-1.624	-7.875	-0.541	0.174	-0.164	-0.44	-0.462	0.897	-0.444	-0.149	-4.354	-0.321	-0.068
18.1	99.575	99.61	99.361	91.556	90.367	90.474	75.455	72.913	72.562	51.767	50.059	48.342	26.759	23.894	22.316	8.408	4.927	4.9124	0.9805	-0.0254	-0.199	-1.131	-0.343	-0.583	0.08	-0.136	0.52	0.15	-0.04	0.15			543.1	-0.211	-0.963	-0.629	-10.808	-8.819	-0.537	0.152	-0.08	-1.237	-1.182	-0.021	-0.601	-0.033	-11.208	-11.472	-0.577
18.2	99.564	99.597	99.364	91.564	90.377	90.491	75.46	72.903	72.545	51.752	50.038	48.334	26.735	23.868	22.305	8.402	4.926	4.9014	0.9766	-0.0293	-0.204	-1.141	-0.353	-0.583	0.08	-0.14	0.52	0.15	-0.04	0.15			543.2	-0.445	-0.864	-10.434	-6.55	-2.975	-0.535	0.177	-0.086	0.116	-0.846	-0.755	-0.645	-0.507	-5.454	-7.885	0.143
18.3	99.56	99.591	99.411	91.575	90.373	90.488	75.457	72.896	72.532	51.753	50.018	48.312	26.707	23.875	22.279	8.388	4.924	4.8964	0.9747	-0.0352	-0.208	-1.156	-0.373	-0.596	0.07	-0.156	0.51	0.14	-0.05	0.15			543.3	-0.662	-6.775	-7.77	-0.152	-0.274	-0.524	0.187	-0.097	1.134	-0.085	-0.717	-10.43	-2.708	0.271	-0.449	0.729
18.4	99.552	99.548	99.45	91.56	90.367	90.477	75.451	72.882	72.527	51.752	49.999	48.303	26.671	23.879	22.26	8.375	4.905	4.8879	0.9805	-0.0352	-0.219	-1.161	-0.383	-0.606	0.07	-0.156	0.51	0.14	-0.05	0.14			543.4	-0.616	-9.413	-1.148	0.251	0.065	-0.518	0.166	-0.11	0.658	-0.069	-0.523	-8.898	-11.215	0.528	0.658	0.186
18.5	99.569	99.536	99.499	91.558	90.373	90.474	75.456	72.857	72.509	51.767	49.979	48.292	26.65	23.868	22.237	8.358	4.893	4.8691	0.9805	-0.0352	-0.226	-1.172	-0.39	-0.612	0.057	-0.165	0.51	0.14	-0.05	0.15			543.5	-0.385	-3.436	0.17	0.504	0.391	-0.557	0.006	-0.222	-0.102	-0.631	-0.411	-1.383	-5.964	0.59	0.802	-0.38
18.6	99.575	99.579	99.529	91.564	90.364	90.444	75.461	72.861	72.498	51.755	49.958	48.281	26.63	23.866	22.212	8.359	4.878	4.839	0.9747	-0.0352	-0.23	-1.188	-0.404	-0.616	0.041	-0.162	0.51	0.13	-0.06	0.15			543.6	-0.838	-0.195	0.318	0.574	0.426	-0.574	0.009	0.081	-0.306	-0.754	-0.636	0.576	0.683	0.642	0.951	-0.162
18.7	99.577	99.65	99.55	91.578	90.363	90.447	75.457	72.851	72.483	51.742	49.939	48.281	26.617	23.849	22.182	8.348	4.863	4.8086	0.9668	-0.0391	-0.24	-1.191	-0.414	-0.622	0.037	-0.165	0.5	0.13	-0.06	0.15			543.7	-0.512	0.259	0.502	0.574	0.255	-0.551	0.052	-0.669	-0.212	-0.569	-0.532	0.728	0.998	0.625	0.903	-0.152
18.8	99.564	99.741	99.565	91.583	90.353	90.448	75.451	72.842	72.459	51.742	49.924	48.269	26.581	23.834	22.158	8.338	4.863	4.7824	0.9649	-0.0352	-0.245	-1.197	-0.437	-0.626	0.021	-0.165	0.5	0.11	-0.06	0.14			543.8	-9.504	0.531	0.564	0.576	0.154	-0.541	0.086	0.15	-0.167	-0.585	-6.371	0.842	1.344	0.639	0.793	-0.105
18.9	99.56	99.837	99.509	91.582	90.346	90.443	75.458	72.831	72.458	51.737	49.9	48.252	26.57	23.807	22.122	8.333	4.853	4.7636	0.97	-0.0391	-0.249	-1.197	-0.453	-0.641	0.021	-0.169	0.5	0.11	-0.06	0.14			543.9	-7.832	0.669	0.746	0.51	-0.105	-0.516	0.052	0.983	-0.529	-0.594	-10.325	0.9	1.449	0.626	0.823	-0.05
19	99.525	99.877	99.458	91.583	90.342	90.442	75.447	72.82	72.449	51.724	49.879	48.242	26.54	23.792	22.112	8.326	4.85	4.7472	0.9688	-0.0586	-0.255	-1.211	-0.462	-0.646	0.018	-0.185	0.5	0.11	-0.06	0.14			544	-0.971	0.537	0.488	0.6	12.106	-0.525	-0.166	0.163	-0.18	-0.509	-3.983	0.955	1.341	0.378	1.017	-0.153
19.1	99.526	99.81	99.413	91.553	90.357	90.459	75.447	72.82	72.429	51.722	49.849	48.228	26.515	23.789	22.095	8.322	4.833	4.7324	0.9708	-0.0645	-0.259	-1.221	-0.486	-0.653	0.012	-0.185	0.49	0.09	-0.06	0.15			544.1	0.658	0.558	0.411	11.19	9.343	-0.533	0.298	-0.274	-3.4	-2.473	0.338	0.755	1.283	14.741	18.161	-5.771
19.2	99.513	99.739	99.377	91.554	90.367	90.454	75.446	72.808	72.418	51.727	49.829	48.217	26.481	23.754	22.067	8.302	4.828	4.7179	0.9649	-0.0684	-0.265	-1.231	-0.498	-0.657	0.002	-0.185	0.49	0.09	-0.07	0.14			544.2	0.979	0.539	11.016	10.563	-0.844	-0.537	0.807	-0.478	-9.614	-12.365	0.839	0.879	1.25	11.516	8.807	-9.248
19.3	99.528	99.681	99.351	91.547	90.357	90.443	75.424	72.814	72.401	51.717	49.81	48.204	26.451	23.728	22.038	8.293	4.809	4.6933	0.961	-0.0684	-0.269	-1.236	-0.502	-0.674	-0.008	-0.195	0.49	0.09	-0.07	0.14			544.3	1.217	5.312	11.501	0.577	-1.481	-0.776	0.186	-0.569	-4.727	-6.647	0.994	8.81	1.04	-0.486	-3	-3.128
19.4	99.546	99.65	99.338	91.557	90.348	90.442	75.417	72.81	72.388	51.709	49.793	48.178	26.434	23.708	22.001	8.283	4.794	4.6691	0.961	-0.0742	-0.269	-1.24	-0.513	-0.678	-0.012	-0.195	0.48	0.07	-0.07	0.13			544.4	1.365	13.967	1.089	-0.659	3.996	-0.91	-0.307	-0.58	0.297	0.169	1.015	14.319	14.024	-2.054	-1.305	0.932
19.5	99.54	99.625	99.328	91.544	90.343	90.433	75.41	72.808	72.368	51.708	49.773	48.152	26.416	23.675	21.971	8.272	4.783	4.6562	0.961	-0.0742	-0.279	-1.26	-0.533	-0.684	-0.018	-0.205	0.48	0.06	-0.08	0.13			544.5	1.25	4.771	5.521	5.525	5.089	-0.996	0	-0.614	0.528	0.672	0.995	3.308	12.094	-1.015	-1.318	1.213
19.6	99.511	99.585	99.311	91.523	90.358	90.425	75.406	72.793	72.361	51.683	49.753	48.127	26.393	23.648	21.939	8.257	4.782	4.6535	0.9512	-0.0789	-0.284	-1.27	-0.543	-0.698	-0.029	-0.209	0.48	0.06	-0.09	0.14			544.6	1.114	-1.99	18.489	6.054	9.867	-0.605	0.124	-0.885	0.689	0.777	0.99	-3.211	0.207	-1.883	-1.831	1.262
19.7	99.484	99.584	99.301	91.501	90.347	90.408	75.412	72.778	72.333	51.679	49.743	48.102	26.371	23.631	21.913	8.247	4.768	4.6289	0.9512	-0.086	-0.289	-1.277	-0.562	-0.708	-0.029	-0.226	0.48	0.06	-0.09	0.14			544.7	1.263	9.791	12.466	10.371	15.887	0.574	0.147	-6.712	0.935	0.932	0.847	-1.25	-2.13	-1.616	-1.575	1.242
19.8	99.505	99.581	99.284	91.5	90.348	90.405	75.407	72.762	72.312	51.662	49.718	48.093	26.341	23.608	21.882	8.242	4.744	4.5929	0.9415	-0.0899	-0.296	-1.281	-0.572	-0.723	-0.043	-0.226	0.46	0.05	-0.09	0.13			544.8	8.344	11.358	13.658	16.181	21.081	-0.182	0.202	-8.201	0.923	0.99	1.246	-1.732	-0.838	-0.995	-1.303	1.134
19.9	99.503	99.566	99.28	91.496	90.359	90.398	75.391	72.765	72.299	51.658	49.704	48.068	26.32	23.584	21.847	8.228	4.747	4.5722	0.9407	-0.0996	-0.3	-1.291	-0.582	-0.723	-0.049	-0.226	0.46	0.05	-0.09	0.14			544.9	12.735	10.255	18.334	21.321	24.72	-0.417	-0.042	-2.756	0.891	0.986	18.998	-1.361	-1.251	-0.847	-1.146	1.113
20	99.524	99.58	99.297	91.487	90.357	90.391	75.398	72.76	72.288	51.648	49.679	48.038	26.294	23.547	21.827	8.202	4.729	4.5519	0.9297	-0.1055	-0.306	-1.297	-0.599	-0.727	-0.054	-0.226	0.46	0.03	-0.09	0.13			545	3.005	14.465	22.842	24.772	26.92	-0.829	-8.853	0.488	0.53	1.05	9.287	-1.126	-0.993	-0.665	-0.999	1.047
20.1	99.536	99.589	99.304	91.476	90.369	90.382	75.378	72.752	72.267	51.649	49.663	48.022	26.273	23.529	21.81	8.191	4.713	4.5429	0.9297	-0.1094	-0.31	-1.311	-0.613	-0.737	-0.061	-0.238	0.45	0.03	-0.09	0.13			545.1	-0.13	19.718	26.231	26.84	28.109	-0.74	-7.285	0.707	4.007	0.782	-3.151	-0.722	-0.64	-0.445	-0.848	3.275
20.2	99.507	99.597	99.288	91.474	90.367	90.384	75.371	72.756	72.249	51.625	49.647	48.001	26.259	23.499	21.792	8.183	4.7	4.5129	0.92	-0.1055	-0.32	-1.32	-0.623	-0.743	-0.07	-0.238	0.45	0.02	-0.11	0.14			545.2	13.43	24.147	28.268	27.991	28.738	-0.791	-0.73	0.745	14.596	13.422	-0.997	-0.5	-0.396	-0.227	-0.787	17.729
20.3	99.515	99.601	99.268	91.488	90.383	90.374	75.371	72.747	72.222	51.599	49.632	47.984	26.231	23.474	21.765	8.179	4.689	4.5097	0.92	-0.1094	-0.325	-1.33	-0.638	-0.752	-0.07	-0.238	0.45	0.02	-0.11	0.13			545.3	11.546	27.13	29.406	28.874	29.3	-0.388	0.834	0.806	5.966	12.848	-0.744	-0.261	-0.165	-0.014	-0.691	7.785
20.4	99.501	99.587	99.263	91.487	90.394	90.357	75.38	72.734	72.212	51.584	49.613	47.973	26.205	23.452	21.743	8.158	4.673	4.4961	0.9102	-0.1192	-0.329	-1.34	-0.654	-0.756	-0.074	-0.247	0.44	0.02	-0.11	0.14			545.4	11.729	28.864	29.905	29.316	29.77	-0.732	1.131	0.795	-2.303	0.648	-0.287	0.019	0.09	0.183	-0.611	-2.957
20.5	99.488	99.591	99.267	91.476	90.398	90.362	75.371	72.728	72.201	51.558	49.604	47.963	26.18	23.427	21.721	8.141	4.656	4.4875	0.9063	-0.125	-0.335	-1.346	-0.673	-0.762	-0.09	-0.247	0.44	0.01	-0.11	0.14			545.5	16.041	29.595	30.39	29.647	29.845	-2.797	1.209	0.579	0.666	-2.542	1.125	0.193	0.274	0.385	-0.596	-0.95
20.6	99.46	99.592	99.274	91.492	90.389	90.363	75.367	72.721	72.191	51.537	49.593	47.952	26.158	23.409	21.691	8.136	4.658	4.4765	0.9016	-0.1289	-0.339	-1.35	-0.683	-0.767	-0.094	-0.251	0.44	0.01	-0.12	0.14			545.6	21.003	30.217	30.43	29.874	29.919	-10.78	1.236	0.722	1.632	-0.829	2.958	0.366	0.469	0.594	-0.576	-1.419
20.7	99.466	99.589	99.288	91.497	90.373	90.358	75.357	72.711	72.183	51.531	49.573	47.936	26.15	23.392	21.667	8.129	4.64	4.457	0.8907	-0.1348	-0.345	-1.356	-0.693	-0.774	-0.1	-0.257	0.44	0	-0.12	0.14			545.7	25.061	30.469	30.548	30.082	30.048	-5.96	1.211	3.373	3.485	-0.693	4.83	0.527	0.615	0.744	-0.556	-1.123
20.8	99.478	99.573	99.284	91.486	90.377	90.357	75.347	72.702	72.168	51.515	49.557	47.927	26.128	23.377	21.636	8.112	4.613	4.4523	0.8907	-0.1289	-0.345	-1.35	-0.712	-0.774	-0.113	-0.257	0.44	0	-0.13	0.14			545.8	27.478	30.634	30.683	30.188	30.14	-0.05	1.157	11.731	7.196	0.49	6.599	0.683	0.754	0.83	-0.529	-1.133
20.9	99.474	99.597	99.272	91.483	90.394	90.358	75.338	72.701	72.162	51.498	49.56	47.904	26.113	23.347	21.616	8.101	4.604	4.4172	0.8907	-0.1492	-0.349	-1.36	-0.723	-0.788	-0.119	-0.261	0.43	-0.01	-0.13	0.15			545.9	28.964	30.752	30.833	30.279	30.243	0.293	1.336	5.092	11.547	2.05	8.023	0.857	0.895	0.915	-0.478	-0.881
21	99.478	99.59	99.263	91.471	90.396	90.357	75.322	72.691	72.153	51.486	49.556	47.889	26.093	23.325	21.591	8.093	4.587	4.3828	0.8907	-0.1563	-0.355	-1.367	-0.734	-0.793	-0.123	-0.277	0.43	-0.01	-0.14	0.14			546	29.746	30.856	30.93	30.331	30.32	0.455	7.457	-1.439	15.381	3.911	9.367	0.992	1.047	1.019	-0.486	-0.786
21.1	99.482	99.573	99.265	91.476	90.387	90.349	75.321	72.681	72.138	51.483	49.554	47.872	26.063	23.313	21.565	8.082	4.568	4.3672	0.8809	-0.1602	-0.359	-1.371	-0.744	-0.793	-0.139	-0.277	0.43	-0.03	-0.14	0.14			546.1	30.166	30.894	31.06	30.375	30.367	0.537	13.238	-1.065	18.018	5.959	10.341	1.162	1.175	1.125	-0.482	-0.637
21.2	99.489	99.544	99.257	91.478	90.386	90.334	75.32	72.685	72.118	51.453	49.537	47.865	26.045	23.293	21.546	8.068	4.552	4.3468	0.8711	-0.1699	-0.365	-1.381	-0.75	-0.793	-0.139	-0.277	0.42	-0.03	-0.15	0.15			546.2	30.413	30.911	31.175	30.428	30.396	0.58	3.908	0.434	20.373	7.548	11.275	1.261	1.313	1.221	-0.482	-0.441
21.3	99.488	99.536	99.281	91.474	90.373	90.331	75.324	72.682	72.092	51.431	49.536	47.852	26.025	23.268	21.522	8.042	4.533	4.3222	0.8711	-0.1758	-0.365	-1.391	-0.753	-0.797	-0.143	-0.277	0.43	-0.03	-0.16	0.14			546.3	30.668	30.965	31.185	30.473	30.457	0.678	-1.879	0.806	22.007	8.966	12.015	1.355	1.43	1.273	-0.466	-0.406
21.4	99.483	99.523	99.298	91.457	90.367	90.338	75.332	72.671	72.081	51.39	49.527	47.841	25.995	23.248	21.5	8.031	4.527	4.3058	0.8606	-0.1797	-0.365	-1.4	-0.773	-0.803	-0.148	-0.277	0.42	-0.04	-0.16	0.14			546.4	30.68	31.019	31.231	30.492	30.476	0.61	1.251	3.217	23.071	10.041	12.715	1.461	1.533	1.324	-0.452	-0.342
21.5	99.502	99.535	99.276	91.468	90.367	90.323	75.331	72.672	72.072	51.36	49.521	47.822	25.974	23.231	21.475	8.009	4.513	4.2812	0.8555	-0.1797	-0.369	-1.41	-0.783	-0.807	-0.152	-0.281	0.42	-0.04	-0.16	0.15			546.5	30.761	31.03	31.229	30.526	30.517	2.538	1.643	7.188	23.938	11.105	13.293	1.551	1.627	1.4	-0.463	-0.341
21.6	99.507	99.526	99.277	91.453	90.353	90.328	75.34	72.661	72.062	51.32	49.524	47.799	25.954	23.211	21.455	7.982	4.496	4.2629	0.8399	-0.1992	-0.376	-1.42	-0.793	-0.819	-0.158	-0.296	0.42	-0.04	-0.17	0.15			546.6	30.882	31.06	31.23	30.567	30.537	15.089	4.568	11.272	24.543	11.793	13.773	1.635	1.732	1.48	-0.468	-0.357
21.7	99.504	99.525	99.265	91.446	90.326	90.336	75.344	72.65	72.052	51.28	49.507	47.79	25.937	23.191	21.419	7.963	4.492	4.2324	0.836	-0.2051	-0.376	-1.426	-0.808	-0.813	-0.158	-0.296	0.41	-0.05	-0.18	0.14			546.7	30.928	31.095	31.245	30.59	30.562	6.516	8.518	15.194	25.126	12.442	14.189	1.707	1.827	1.541	-0.478	-0.383
21.8	99.497	99.518	99.243	91.447	90.322	90.343	75.352	72.644	72.031	51.231	49.497	47.781	25.923	23.168	21.376	7.942	4.477	4.2121	0.8204	-0.1992	-0.38	-1.434	-0.812	-0.813	-0.158	-0.3	0.41	-0.05	-0.18	0.15			546.8	30.961	31.133	31.267	30.629	30.573	-2.634	13.006	17.956	25.313	13.105	14.523	1.785	1.91	1.611	-0.478	-0.375
21.9	99.483	99.53	99.216	91.441	90.297	90.347	75.348	72.648	72.021	51.191	49.488	47.766	25.904	23.143	21.346	7.923	4.468	4.1953	0.8165	-0.209	-0.386	-1.451	-0.822	-0.813	-0.168	-0.306	0.4	-0.06	-0.19	0.16			546.9	30.997	31.181	31.274	30.666	30.586	3.117	16.44	20.104	25.563	13.779	14.868	1.861	1.975	1.695	-0.494	-0.346
22	99.467	99.514	99.22	91.447	90.291	90.339	75.345	72.631	72.003	51.147	49.483	47.751	25.887	23.129	21.316	7.897	4.453	4.1757	0.7961	-0.2196	-0.386	-1.461	-0.828	-0.823	-0.168	-0.306	0.4	-0.07	-0.2	0.15			547	31.042	31.199	31.279	30.705	30.617	5.038	19.127	21.834	25.737	14.131	15.193	1.908	2.031	1.746	-0.488	-0.336
22.1	99.462	99.508	99.215	91.448	90.281	90.332	75.34	72.621	71.996	51.11	49.466	47.738	25.863	23.088	21.282	7.873	4.434	4.1632	0.7891	-0.2266	-0.386	-1.461	-0.842	-0.823	-0.172	-0.316	0.4	-0.08	-0.21	0.16			547.1	31.099	31.233	31.288	30.731	30.623	7.625	21.081	22.9	25.852	14.466	15.424	1.982	2.1	1.824	-0.483	-0.336
22.2	99.457	99.501	99.226	91.437	90.266	90.337	75.338	72.616	71.996	51.074	49.462	47.733	25.845	23.072	21.25	7.853	4.427	4.1328	0.7793	-0.2305	-0.386	-1.471	-0.849	-0.827	-0.174	-0.316	0.39	-0.08	-0.22	0.15			547.2	31.136	31.244	31.304	30.756	30.636	13.563	22.566	23.774	25.981	14.804	15.648	2.058	2.15	1.894	-0.476	-0.331
22.3	99.456	99.503	99.232	91.437	90.267	90.338	75.332	72.596	71.991	51.046	49.448	47.713	25.829	23.047	21.221	7.843	4.416	4.1027	0.7774	-0.2363	-0.4	-1.481	-0.853	-0.833	-0.172	-0.316	0.39	-0.09	-0.23	0.16			547.3	31.175	31.263	31.295	30.76	30.648	19.247	23.672	24.353	26.067	15.119	15.808	2.092	2.215	1.961	-0.484	-0.31
22.4	99.43	99.51	99.226	91.441	90.25	90.338	75.321	72.592	71.982	50.995	49.438	47.697	25.808	23.025	21.185	7.828	4.402	4.0761	0.7618	-0.2363	-0.406	-1.486	-0.869	-0.836	-0.188	-0.326	0.38	-0.1	-0.23	0.15			547.4	31.171	31.279	31.309	30.781	30.671	23.391	24.424	24.761	26.127	15.429	15.986	2.142	2.287	2.027	-0.478	-0.299
22.5	99.411	99.507	99.207	91.441	90.248	90.339	75.32	72.581	71.976	50.945	49.427	47.686	25.798	23.018	21.153	7.807	4.387	4.0617	0.7571	-0.2363	-0.396	-1.49	-0.873	-0.842	-0.188	-0.326	0.39	-0.11	-0.23	0.14			547.5	31.195	31.274	31.308	30.807	30.677	26.07	24.845	25.138	26.182	15.634	16.136	2.205	2.35	2.084	-0.478	-0.295
22.6	99.428	99.51	99.196	91.442	90.241	90.323	75.32	72.566	71.972	50.901	49.417	47.676	25.784	22.993	21.121	7.783	4.378	4.0312	0.7364	-0.2403	-0.396	-1.5	-0.882	-0.842	-0.184	-0.326	0.39	-0.12	-0.24	0.15			547.6	31.227	31.291	31.317	30.83	30.691	27.785	25.229	25.381	26.242	15.845	16.247	2.281	2.424	2.123	-0.474	-0.295
22.7	99.417	99.497	99.181	91.435	90.233	90.3	75.312	72.552	71.962	50.864	49.403	47.666	25.754	22.972	21.092	7.759	4.359	4.0097	0.7208	-0.2363	-0.4	-1.511	-0.888	-0.842	-0.178	-0.335	0.39	-0.14	-0.25	0.14			547.7	31.234	31.332	31.324	30.826	30.718	28.701	25.564	25.527	26.308	15.986	16.349	2.332	2.484	2.16	-0.468	-0.295
22.8	99.406	99.493	99.157	91.437	90.208	90.299	75.312	72.541	71.941	50.847	49.39	47.652	25.738	22.952	21.056	7.732	4.348	3.9972	0.7168	-0.2403	-0.406	-1.522	-0.892	-0.842	-0.193	-0.335	0.39	-0.14	-0.25	0.13			547.8	31.27	31.343	31.336	30.85	30.716	29.493	25.843	25.706	26.364	16.144	16.435	2.394	2.547	2.199	-0.468	-0.307
22.9	99.403	99.496	99.144	91.432	90.198	90.292	75.31	72.527	71.933	50.828	49.386	47.621	25.724	22.942	21.036	7.718	4.342	3.9765	0.711	-0.2559	-0.406	-1.518	-0.91	-0.842	-0.199	-0.335	0.4	-0.15	-0.25	0.13			547.9	31.265	31.347	31.348	30.846	30.72	29.595	26	25.832	26.412	16.297	16.519	2.441	2.6	2.228	-0.464	-0.289
23	99.383	99.487	99.138	91.433	90.185	90.299	75.301	72.511	71.926	50.812	49.376	47.602	25.708	22.922	21.005	7.696	4.327	3.9531	0.7012	-0.25	-0.406	-1.522	-0.91	-0.852	-0.203	-0.345	0.39	-0.15	-0.25	0.14			548	31.282	31.347	31.347	30.846	30.736	29.939	26.158	25.931	26.451	16.386	16.59	2.488	2.65	2.269	-0.468	-0.301
23.1	99.366	99.47	99.117	91.418	90.201	90.292	75.314	72.498	71.931	50.784	49.368	47.585	25.697	22.891	20.975	7.691	4.322	3.9269	0.7004	-0.2559	-0.406	-1.531	-0.914	-0.852	-0.209	-0.349	0.4	-0.17	-0.25	0.13			548.1	31.276	31.353	31.359	30.86	30.74	30.017	26.258	26.031	26.506	16.509	16.665	2.521	2.701	2.285	-0.468	-0.301
23.2	99.363	99.467	99.101	91.417	90.207	90.291	75.322	72.485	71.916	50.767	49.368	47.576	25.685	22.873	20.943	7.667	4.307	3.9023	0.6856	-0.2598	-0.406	-1.541	-0.929	-0.852	-0.209	-0.351	0.4	-0.17	-0.26	0.13			548.2	31.277	31.351	31.373	30.865	30.748	30.181	26.375	26.086	26.547	16.59	16.74	2.558	2.727	2.299	-0.468	-0.301
23.3	99.368	99.46	99.106	91.406	90.203	90.289	75.318	72.48	71.913	50.749	49.343	47.557	25.659	22.848	20.911	7.642	4.292	3.8761	0.6797	-0.2656	-0.406	-1.551	-0.933	-0.852	-0.219	-0.357	0.4	-0.18	-0.26	0.13			548.3	31.304	31.357	31.384	30.865	30.761	30.269	26.436	26.164	26.578	16.67	16.791	2.592	2.76	2.308	-0.468	-0.296
23.4	99.363	99.466	99.097	91.402	90.203	90.282	75.31	72.461	71.902	50.728	49.331	47.553	25.644	22.823	20.886	7.632	4.277	3.8554	0.6661	-0.2696	-0.409	-1.561	-0.939	-0.848	-0.219	-0.357	0.4	-0.19	-0.26	0.12			548.4	31.3	31.349	31.373	30.865	30.767	30.337	26.474	26.242	26.61	16.746	16.859	2.642	2.811	2.32	-0.468	-0.299
23.5	99.357	99.457	99.101	91.398	90.191	90.281	75.31	72.45	71.883	50.709	49.333	47.536	25.629	22.802	20.856	7.612	4.258	3.8398	0.6504	-0.2793	-0.415	-1.566	-0.949	-0.846	-0.219	-0.357	0.4	-0.2	-0.26	0.12			548.5	31.295	31.358	31.368	30.869	30.771	30.383	26.517	26.295	26.641	16.816	16.916	2.695	2.85	2.359	-0.468	-0.299
23.6	99.357	99.452	99.084	91.396	90.184	90.272	75.312	72.437	71.876	50.692	49.317	47.535	25.604	22.782	20.826	7.591	4.248	3.8273	0.6504	-0.2852	-0.419	-1.57	-0.953	-0.848	-0.233	-0.367	0.41	-0.21	-0.26	0.12			548.6	31.302	31.357	31.373	30.887	30.787	30.437	26.582	26.336	26.67	16.91	16.98	2.752	2.881	2.379	-0.482	-0.299
23.7	99.368	99.444	99.063	91.383	90.182	90.271	75.314	72.412	71.871	50.668	49.302	47.522	25.578	22.762	20.8	7.572	4.238	3.8066	0.6504	-0.2852	-0.425	-1.58	-0.968	-0.842	-0.24	-0.367	0.41	-0.21	-0.27	0.12			548.7	31.309	31.355	31.388	30.901	30.791	30.472	26.64	26.386	26.676	16.966	17.049	2.781	2.92	2.4	-0.484	-0.295
23.8	99.363	99.449	99.05	91.382	90.195	90.267	75.32	72.405	71.857	50.658	49.288	47.505	25.564	22.742	20.776	7.555	4.227	3.7832	0.6399	-0.2793	-0.421	-1.586	-0.973	-0.842	-0.24	-0.367	0.41	-0.22	-0.27	0.12			548.8	31.318	31.361	31.403	30.906	30.812	30.517	26.674	26.413	26.696	17.021	17.109	2.812	2.951	2.426	-0.478	-0.283
23.9	99.358	99.441	99.041	91.4	90.19	90.257	75.32	72.394	71.853	50.638	49.278	47.496	25.545	22.721	20.753	7.541	4.217	3.7609	0.6368	-0.2949	-0.419	-1.591	-0.98	-0.854	-0.24	-0.367	0.41	-0.23	-0.27	0.11			548.9	31.314	31.383	31.418	30.91	30.818	30.549	26.728	26.439	26.701	17.086	17.189	2.842	2.981	2.449	-0.478	-0.285
24	99.348	99.434	99.026	91.396	90.198	90.261	75.316	72.391	71.842	50.625	49.263	47.483	25.518	22.697	20.735	7.511	4.197	3.7461	0.6211	-0.2949	-0.435	-1.602	-0.99	-0.854	-0.244	-0.367	0.41	-0.23	-0.27	0.11			549	31.315	31.394	31.414	30.93	30.822	30.572	26.758	26.465	26.711	17.16	17.25	2.871	3.01	2.48	-0.488	-0.279
24.1	99.36	99.431	99.013	91.388	90.195	90.273	75.321	72.386	71.826	50.623	49.247	47.462	25.507	22.661	20.707	7.489	4.187	3.7265	0.6172	-0.2949	-0.435	-1.611	-0.99	-0.864	-0.26	-0.38	0.41	-0.23	-0.27	0.11			549.1	31.318	31.392	31.413	30.942	30.828	30.603	26.787	26.49	26.735	17.195	17.324	2.902	3.051	2.515	-0.488	-0.289
24.2	99.353	99.431	98.997	91.377	90.205	90.272	75.32	72.385	71.825	50.611	49.228	47.445	25.488	22.631	20.68	7.463	4.18	3.7062	0.6016	-0.2949	-0.439	-1.627	-1	-0.868	-0.26	-0.386	0.42	-0.25	-0.28	0.09			549.2	31.314	31.398	31.418	30.947	30.827	30.615	26.824	26.529	26.75	17.261	17.379	2.935	3.08	2.551	-0.488	-0.285
24.3	99.351	99.41	98.987	91.381	90.217	90.261	75.32	72.389	71.812	50.613	49.217	47.436	25.473	22.613	20.66	7.447	4.162	3.6855	0.5918	-0.2949	-0.441	-1.631	-1	-0.874	-0.264	-0.386	0.41	-0.25	-0.28	0.1			549.3	31.319	31.402	31.429	30.951	30.826	30.627	26.842	26.539	26.77	17.3	17.42	2.98	3.121	2.58	-0.498	-0.279
24.4	99.342	99.409	98.976	91.398	90.205	90.261	75.32	72.385	71.793	50.607	49.206	47.416	25.443	22.596	20.63	7.436	4.146	3.6699	0.5813	-0.2996	-0.439	-1.641	-1	-0.883	-0.279	-0.396	0.42	-0.26	-0.28	0.09			549.4	31.328	31.401	31.432	30.961	30.839	30.646	26.857	26.535	26.78	17.34	17.453	3.011	3.15	2.619	-0.494	-0.275
24.5	99.343	99.4	98.977	91.377	90.207	90.263	75.322	72.385	71.787	50.606	49.196	47.398	25.418	22.583	20.61	7.416	4.138	3.6457	0.5762	-0.3067	-0.445	-1.637	-1.013	-0.879	-0.283	-0.396	0.43	-0.26	-0.28	0.08			549.5	31.324	31.412	31.431	30.966	30.847	30.67	26.886	26.56	26.801	17.39	17.5	3.051	3.184	2.64	-0.498	-0.279
24.6	99.334	99.401	98.98	91.373	90.201	90.256	75.321	72.376	71.78	50.605	49.187	47.375	25.408	22.552	20.593	7.402	4.117	3.6367	0.5606	-0.3067	-0.449	-1.65	-1.019	-0.887	-0.289	-0.396	0.42	-0.26	-0.29	0.08			549.6	31.337	31.412	31.443	30.959	30.851	30.707	26.902	26.57	26.821	17.41	17.523	3.072	3.211	2.67	-0.498	-0.279
24.7	99.321	99.38	98.987	91.368	90.205	90.258	75.31	72.375	71.781	50.601	49.181	47.365	25.387	22.528	20.576	7.386	4.107	3.6172	0.5606	-0.3067	-0.454	-1.66	-1.023	-0.893	-0.289	-0.396	0.43	-0.27	-0.29	0.07			549.7	31.348	31.417	31.443	30.969	30.861	30.703	26.927	26.59	26.821	17.431	17.549	3.092	3.231	2.709	-0.494	-0.279
24.8	99.336	99.365	98.972	91.367	90.201	90.253	75.324	72.361	71.762	50.605	49.166	47.353	25.367	22.502	20.549	7.376	4.094	3.5968	0.5469	-0.3106	-0.445	-1.67	-1.029	-0.897	-0.289	-0.396	0.43	-0.28	-0.29	0.06			549.8	31.347	31.422	31.448	30.979	30.871	30.728	26.957	26.613	26.83	17.455	17.568	3.121	3.26	2.74	-0.488	-0.279
24.9	99.343	99.347	98.97	91.366	90.192	90.252	75.318	72.355	71.757	50.592	49.161	47.336	25.353	22.475	20.529	7.361	4.077	3.5761	0.5364	-0.3164	-0.445	-1.676	-1.029	-0.909	-0.289	-0.406	0.44	-0.29	-0.31	0.05			549.9	31.373	31.422	31.441	30.985	30.877	30.748	26.957	26.629	26.85	17.47	17.591	3.15	3.279	2.779	-0.498	-0.279
25	99.334	99.319	98.956	91.357	90.205	90.241	75.302	72.358	71.742	50.586	49.157	47.326	25.328	22.465	20.5	7.332	4.066	3.5558	0.5196	-0.3203	-0.454	-1.681	-1.029	-0.907	-0.289	-0.406	0.44	-0.29	-0.31	0.05			550	31.382	31.443	31.453	30.99	30.88	30.767	26.976	26.64	26.86	17.49	17.619	3.162	3.311	2.82	-0.498	-0.275
25.1	99.337	99.301	98.945	91.353	90.201	90.232	75.305	72.349	71.736	50.593	49.148	47.317	25.319	22.448	20.481	7.317	4.057	3.5351	0.5059	-0.3262	-0.454	-1.688	-1.039	-0.913	-0.303	-0.406	0.45	-0.3	-0.31	0.04			550.1	31.393	31.442	31.443	30.986	30.886	30.775	26.998	26.66	26.869	17.5	17.629	3.191	3.334	2.869	-0.498	-0.269
25.2	99.339	99.29	98.946	91.351	90.205	90.232	75.301	72.349	71.736	50.572	49.137	47.306	25.298	22.412	20.451	7.302	4.047	3.5195	0.5	-0.3164	-0.458	-1.691	-1.043	-0.913	-0.309	-0.406	0.45	-0.31	-0.31	0.04			550.2	31.406	31.451	31.432	30.99	30.88	30.787	27.017	26.67	26.869	17.521	17.638	3.211	3.359	2.91	-0.494	-0.279
25.3	99.328	99.269	98.933	91.348	90.205	90.235	75.295	72.355	71.722	50.566	49.122	47.295	25.275	22.391	20.431	7.291	4.027	3.5078	0.4864	-0.3262	-0.464	-1.701	-1.048	-0.922	-0.313	-0.406	0.47	-0.32	-0.31	0.04			550.3	31.425	31.447	31.431	31	30.89	30.797	27.027	26.676	26.881	17.535	17.648	3.22	3.369	2.953	-0.488	-0.269
25.4	99.314	99.264	98.913	91.351	90.201	90.246	75.291	72.345	71.705	50.566	49.107	47.285	25.259	22.361	20.411	7.282	4.012	3.4914	0.4805	-0.3301	-0.464	-1.707	-1.064	-0.922	-0.318	-0.406	0.47	-0.32	-0.31	0.03			550.4	31.414	31.449	31.421	31.01	30.898	30.81	27.047	26.674	26.881	17.55	17.644	3.242	3.391	2.99	-0.488	-0.275
25.5	99.297	99.254	98.902	91.356	90.192	90.232	75.296	72.334	71.707	50.553	49.087	47.266	25.238	22.346	20.38	7.255	3.998	3.4765	0.4708	-0.336	-0.464	-1.707	-1.07	-0.922	-0.322	-0.406	0.46	-0.32	-0.31	0.03			550.5	31.427	31.442	31.423	31.016	30.912	30.826	27.047	26.689	26.881	17.57	17.619	3.252	3.41	3.019	-0.488	-0.269
25.6	99.298	99.255	98.897	91.346	90.181	90.236	75.291	72.324	71.697	50.547	49.071	47.256	25.222	22.323	20.36	7.242	3.974	3.457	0.4602	-0.336	-0.464	-1.711	-1.07	-0.926	-0.328	-0.402	0.47	-0.33	-0.31	0.03			550.6	31.443	31.437	31.432	31.02	30.918	30.816	27.068	26.709	26.891	17.584	17.609	3.271	3.44	3.039	-0.494	-0.269
25.7	99.298	99.249	98.88	91.342	90.17	90.243	75.285	72.326	71.696	50.542	49.066	47.245	25.218	22.289	20.343	7.226	3.961	3.4328	0.459	-0.336	-0.469	-1.725	-1.074	-0.932	-0.332	-0.396	0.46	-0.34	-0.32	0.03			550.7	31.443	31.431	31.439	31.029	30.921	30.832	27.078	26.709	26.901	17.599	17.609	3.281	3.461	3.06	-0.488	-0.269
25.8	99.273	99.25	98.867	91.337	90.17	90.222	75.291	72.32	71.681	50.535	49.052	47.225	25.199	22.254	20.316	7.216	3.953	3.3964	0.4454	-0.3399	-0.488	-1.736	-1.089	-0.946	-0.348	-0.406	0.47	-0.35	-0.31	0.02			550.8	31.447	31.433	31.451	31.039	30.918	30.842	27.088	26.72	26.905	17.619	17.609	3.301	3.481	3.094	-0.488	-0.266
25.9	99.259	99.243	98.86	91.332	90.165	90.222	75.281	72.315	71.666	50.531	49.038	47.217	25.178	22.209	20.294	7.205	3.934	3.3761	0.4415	-0.3457	-0.488	-1.74	-1.089	-0.952	-0.348	-0.406	0.46	-0.35	-0.31	0.02			550.9	31.462	31.431	31.453	31.049	30.931	30.861	27.088	26.73	26.92	17.627	17.619	3.322	3.5	3.119	-0.488	-0.269
26	99.232	99.244	98.861	91.338	90.16	90.212	75.285	72.308	71.667	50.515	49.023	47.202	25.164	22.172	20.279	7.181	3.907	3.3554	0.4317	-0.336	-0.491	-1.746	-1.089	-0.956	-0.348	-0.406	0.46	-0.37	-0.32	0.02			551	31.473	31.431	31.457	31.061	30.931	30.881	27.097	26.744	26.92	17.625	17.619	3.345	3.524	3.139	-0.484	-0.269
26.1	99.241	99.239	98.843	91.331	90.151	90.213	75.28	72.324	71.656	50.513	49.018	47.186	25.138	22.148	20.246	7.166	3.896	3.3398	0.4219	-0.336	-0.497	-1.755	-1.103	-0.973	-0.348	-0.406	0.47	-0.37	-0.32	0.02			551.1	31.472	31.431	31.457	31.067	30.951	30.898	27.107	26.76	26.92	17.631	17.633	3.371	3.539	3.15	-0.478	-0.269
26.2	99.248	99.238	98.838	91.34	90.157	90.202	75.281	72.314	71.646	50.507	48.997	47.166	25.129	22.122	20.223	7.145	3.873	3.3273	0.4122	-0.336	-0.497	-1.768	-1.109	-0.977	-0.352	-0.415	0.48	-0.38	-0.32	0			551.2	31.478	31.428	31.456	31.07	30.959	30.906	27.117	26.769	26.93	17.64	17.648	3.381	3.549	3.16	-0.49	-0.269
26.3	99.253	99.239	98.817	91.342	90.158	90.191	75.271	72.31	71.64	50.496	48.988	47.156	25.108	22.088	20.21	7.121	3.857	3.3007	0.4016	-0.3399	-0.497	-1.772	-1.113	-0.999	-0.369	-0.419	0.48	-0.39	-0.33	0			551.3	31.478	31.437	31.464	31.074	30.962	30.922	27.127	26.779	26.93	17.654	17.652	3.4	3.561	3.156	-0.49	-0.279
26.4	99.252	99.23	98.8	91.338	90.145	90.191	75.266	72.315	71.646	50.496	48.972	47.136	25.093	22.052	20.185	7.107	3.847	3.2832	0.3965	-0.3457	-0.511	-1.781	-1.119	-1.008	-0.373	-0.425	0.48	-0.4	-0.33	-0.01			551.4	31.483	31.445	31.464	31.086	30.968	30.947	27.127	26.779	26.93	17.67	17.658	3.414	3.58	3.17	-0.49	-0.275
26.5	99.257	99.23	98.787	91.341	90.14	90.173	75.271	72.314	71.64	50.486	48.967	47.125	25.068	22.022	20.161	7.087	3.826	3.2656	0.3809	-0.3457	-0.517	-1.787	-1.119	-1.018	-0.383	-0.431	0.48	-0.41	-0.32	-0.02			551.5	31.482	31.441	31.476	31.09	30.961	30.951	27.136	26.789	26.93	17.679	17.663	3.427	3.59	3.18	-0.49	-0.269
26.6	99.25	99.221	98.779	91.34	90.121	90.166	75.264	72.301	71.635	50.482	48.956	47.115	25.053	21.988	20.14	7.066	3.816	3.2531	0.3711	-0.3457	-0.517	-1.791	-1.119	-1.028	-0.398	-0.425	0.49	-0.41	-0.32	-0.02			551.6	31.486	31.445	31.472	31.1	30.97	30.961	27.136	26.793	26.94	17.693	17.664	3.445	3.6	3.18	-0.49	-0.269
26.7	99.266	99.235	98.786	91.338	90.125	90.162	75.26	72.295	71.633	50.476	48.95	47.106	25.031	21.958	20.111	7.056	3.797	3.2179	0.3614	-0.3457	-0.517	-1.801	-1.133	-1.034	-0.402	-0.425	0.48	-0.42	-0.33	-0.02			551.7	31.488	31.453	31.466	31.11	30.99	30.971	27.146	26.808	26.95	17.699	17.679	3.461	3.613	3.189	-0.485	-0.269
26.8	99.273	99.23	98.804	91.331	90.125	90.156	75.256	72.288	71.617	50.467	48.937	47.096	25.017	21.922	20.091	7.047	3.786	3.1797	0.3516	-0.3457	-0.521	-1.82	-1.14	-1.038	-0.412	-0.425	0.48	-0.42	-0.33	-0.02			551.8	31.494	31.447	31.476	31.11	30.986	30.967	27.146	26.804	26.954	17.699	17.687	3.48	3.619	3.199	-0.488	-0.269
26.9	99.253	99.219	98.811	91.33	90.13	90.161	75.256	72.305	71.611	50.462	48.917	47.075	25.007	21.902	20.054	7.027	3.762	3.1621	0.3516	-0.3457	-0.527	-1.83	-1.14	-1.057	-0.422	-0.425	0.48	-0.43	-0.32	-0.04			551.9	31.498	31.447	31.476	31.119	30.99	30.972	27.158	26.802	26.961	17.713	17.709	3.49	3.629	3.209	-0.488	-0.269
27	99.236	99.22	98.82	91.32	90.112	90.152	75.256	72.301	71.606	50.445	48.911	47.067	24.987	21.868	20.037	7.016	3.74	3.132	0.3411	-0.3496	-0.527	-1.84	-1.14	-1.063	-0.432	-0.425	0.49	-0.45	-0.32	-0.04			552	31.503	31.452	31.487	31.131	30.996	30.982	27.172	26.818	26.971	17.718	17.718	3.5	3.639	3.219	-0.498	-0.275
27.1	99.224	99.211	98.831	91.322	90.092	90.146	75.251	72.295	71.595	50.431	48.905	47.057	24.962	21.824	20.005	6.992	3.734	3.1015	0.3262	-0.3457	-0.531	-1.85	-1.15	-1.063	-0.428	-0.437	0.48	-0.45	-0.32	-0.04			552.1	31.496	31.441	31.482	31.127	30.994	30.992	27.175	26.818	26.971	17.733	17.726	3.515	3.65	3.219	-0.498	-0.268
27.2	99.217	99.21	98.816	91.321	90.091	90.151	75.244	72.296	71.595	50.422	48.89	47.037	24.941	21.792	19.98	6.976	3.711	3.0656	0.3204	-0.3457	-0.546	-1.856	-1.15	-1.077	-0.441	-0.437	0.48	-0.46	-0.32	-0.05			552.2	31.507	31.439	31.486	31.131	31.011	30.998	27.182	26.83	26.961	17.74	17.738	3.541	3.66	3.234	-0.504	-0.268
27.3	99.228	99.205	98.819	91.316	90.094	90.134	75.24	72.295	71.586	50.406	48.888	47.031	24.935	21.758	19.964	6.956	3.703	3.0371	0.3106	-0.3457	-0.546	-1.87	-1.15	-1.083	-0.452	-0.433	0.49	-0.46	-0.32	-0.06			552.3	31.513	31.445	31.486	31.131	31.021	31.002	27.189	26.823	26.965	17.74	17.752	3.541	3.67	3.24	-0.498	-0.268
27.4	99.224	99.208	98.801	91.31	90.096	90.136	75.234	72.295	71.577	50.401	48.882	47.025	24.914	21.717	19.945	6.941	3.674	2.9953	0.3008	-0.3496	-0.546	-1.881	-1.154	-1.083	-0.459	-0.427	0.49	-0.46	-0.31	-0.07			552.4	31.517	31.447	31.486	31.141	31.011	31.002	27.189	26.842	26.971	17.744	17.758	3.56	3.684	3.25	-0.498	-0.264
27.5	99.192	99.199	98.8	91.297	90.105	90.136	75.242	72.285	71.576	50.385	48.878	47.016	24.895	21.687	19.921	6.916	3.654	2.9765	0.2872	-0.3555	-0.55	-1.891	-1.16	-1.083	-0.463	-0.427	0.48	-0.47	-0.31	-0.07			552.5	31.523	31.453	31.482	31.154	31.011	31.007	27.194	26.842	26.971	17.75	17.761	3.57	3.699	3.254	-0.507	-0.258
27.6	99.151	99.191	98.776	91.296	90.1	90.132	75.236	72.28	71.57	50.386	48.871	47	24.869	21.647	19.9	6.891	3.627	2.9394	0.2715	-0.3457	-0.57	-1.912	-1.169	-1.083	-0.473	-0.437	0.49	-0.48	-0.3	-0.07			552.6	31.516	31.456	31.487	31.16	31.017	31.01	27.192	26.851	26.985	17.765	17.767	3.58	3.713	3.269	-0.504	-0.264
27.7	99.12	99.187	98.761	91.291	90.112	90.115	75.232	72.266	71.566	50.373	48.866	46.996	24.849	21.607	19.87	6.871	3.617	2.9035	0.261	-0.3504	-0.575	-1.922	-1.173	-1.091	-0.479	-0.437	0.49	-0.48	-0.31	-0.08			552.7	31.517	31.455	31.49	31.16	31.021	31.019	27.204	26.855	26.991	17.771	17.767	3.58	3.729	3.274	-0.507	-0.258
27.8	99.095	99.175	98.722	91.285	90.103	90.115	75.221	72.266	71.556	50.357	48.851	46.99	24.829	21.575	19.853	6.845	3.598	2.8683	0.2598	-0.3574	-0.579	-1.932	-1.179	-1.114	-0.482	-0.447	0.48	-0.48	-0.32	-0.09			552.8	31.523	31.451	31.496	31.16	31.031	31.027	27.207	26.861	27.002	17.775	17.772	3.605	3.75	3.291	-0.513	-0.258
27.9	99.079	99.164	98.681	91.277	90.102	90.117	75.215	72.256	71.545	50.353	48.847	46.984	24.808	21.567	19.833	6.822	3.577	2.8222	0.25	-0.3574	-0.59	-1.941	-1.179	-1.118	-0.504	-0.447	0.48	-0.49	-0.32	-0.1			552.9	31.527	31.457	31.505	31.16	31.037	31.021	27.211	26.871	27.006	17.791	17.783	3.611	3.755	3.295	-0.507	-0.258
28	99.055	99.169	98.643	91.271	90.097	90.102	75.221	72.259	71.535	50.347	48.831	46.977	24.785	21.547	19.82	6.796	3.557	2.7968	0.2403	-0.3613	-0.597	-1.961	-1.179	-1.127	-0.51	-0.447	0.48	-0.49	-0.33	-0.11			553	31.523	31.457	31.505	31.166	31.031	31.031	27.218	26.871	27.012	17.795	17.789	3.626	3.775	3.305	-0.507	-0.258
28.1	99.028	99.164	98.628	91.26	90.092	90.101	75.215	72.254	71.527	50.332	48.827	46.967	24.764	21.523	19.794	6.781	3.543	2.7687	0.2305	-0.3672	-0.601	-1.962	-1.183	-1.143	-0.514	-0.443	0.48	-0.49	-0.33	-0.11			553.1	31.522	31.453	31.505	31.174	31.046	31.041	27.228	26.885	27.012	17.8	17.804	3.646	3.791	3.314	-0.507	-0.258
28.2	99.032	99.163	98.614	91.246	90.082	90.095	75.21	72.254	71.508	50.322	48.81	46.947	24.738	21.497	19.769	6.755	3.517	2.7363	0.2208	-0.3672	-0.607	-1.973	-1.195	-1.147	-0.523	-0.447	0.48	-0.5	-0.32	-0.12			553.2	31.517	31.456	31.511	31.19	31.05	31.047	27.228	26.89	27.016	17.804	17.81	3.666	3.805	3.32	-0.507	-0.254
28.3	99.021	99.154	98.597	91.242	90.08	90.083	75.205	72.246	71.497	50.31	48.806	46.941	24.714	21.477	19.74	6.731	3.506	2.7082	0.211	-0.3672	-0.62	-1.992	-1.193	-1.153	-0.529	-0.437	0.48	-0.5	-0.32	-0.12			553.3	31.517	31.455	31.517	31.199	31.046	31.041	27.242	26.89	27.026	17.81	17.814	3.681	3.82	3.334	-0.507	-0.26
28.4	98.986	99.153	98.604	91.235	90.071	90.076	75.201	72.236	71.486	50.303	48.79	46.936	24.699	21.458	19.723	6.705	3.486	2.6672	0.2012	-0.3711	-0.626	-2.006	-1.199	-1.157	-0.533	-0.447	0.48	-0.5	-0.32	-0.11			553.4	31.513	31.461	31.516	31.211	31.052	31.051	27.248	26.894	27.032	17.814	17.812	3.691	3.82	3.349	-0.498	-0.256
28.5	98.998	99.137	98.593	91.23	90.052	90.076	75.191	72.226	71.476	50.291	48.786	46.912	24.678	21.447	19.699	6.693	3.467	2.6406	0.1868	-0.377	-0.63	-2.022	-1.199	-1.176	-0.543	-0.451	0.48	-0.51	-0.31	-0.11			553.5	31.517	31.445	31.515	31.207	31.058	31.06	27.248	26.9	27.032	17.82	17.812	3.691	3.82	3.349	-0.498	-0.26
28.6	98.983	99.114	98.571	91.226	90.041	90.072	75.182	72.219	71.48	50.292	48.771	46.887	24.654	21.426	19.673	6.663	3.457	2.6211	0.1797	-0.3692	-0.65	-2.035	-1.199	-1.186	-0.549	-0.456	0.48	-0.51	-0.32	-0.11			553.6	31.513	31.449	31.515	31.211	31.052	31.07	27.248	26.904	27.032	17.834	17.818	3.691	3.83	3.359	-0.498	-0.269
28.7	98.971	99.113	98.551	91.217	90.032	90.077	75.175	72.215	71.466	50.275	48.768	46.876	24.629	21.407	19.649	6.632	3.437	2.6113	0.1739	-0.375	-0.659	-2.052	-1.199	-1.192	-0.554	-0.456	0.48	-0.52	-0.32	-0.12			553.7	31.516	31.445	31.515	31.221	31.062	31.07	27.259	26.91	27.035	17.844	17.818	3.697	3.84	3.373	-0.498	-0.266
28.8	98.982	99.095	98.534	91.202	90.025	90.068	75.174	72.215	71.455	50.275	48.751	46.856	24.609	21.387	19.623	6.603	3.426	2.5871	0.1661	-0.375	-0.675	-2.063	-1.199	-1.192	-0.564	-0.456	0.48	-0.52	-0.32	-0.12			553.8	31.515	31.447	31.515	31.221	31.062	31.08	27.263	26.91	27.055	17.861	17.822	3.701	3.85	3.39	-0.498	-0.26
28.9	98.988	99.09	98.523	91.191	90.02	90.056	75.174	72.209	71.435	50.265	48.751	46.84	24.579	21.367	19.613	6.587	3.41	2.5703	0.1504	-0.375	-0.679	-2.086	-1.199	-1.206	-0.57	-0.456	0.48	-0.52	-0.31	-0.12			553.9	31.523	31.447	31.511	31.231	31.072	31.092	27.269	26.91	27.061	17.871	17.841	3.722	3.859	3.4	-0.494	-0.256
29	99.016	99.081	98.545	91.191	90.022	90.056	75.17	72.21	71.429	50.252	48.738	46.836	24.568	21.346	19.593	6.562	3.408	2.5468	0.1407	-0.375	-0.689	-2.102	-1.199	-1.213	-0.574	-0.456	0.47	-0.52	-0.31	-0.13			554	31.517	31.447	31.517	31.231	31.078	31.092	27.269	26.914	27.075	17.875	17.864	3.732	3.867	3.41	-0.488	-0.246
29.1	99.017	99.064	98.532	91.187	90.015	90.052	75.166	72.205	71.429	50.246	48.732	46.816	24.548	21.319	19.569	6.533	3.384	2.5265	0.136	-0.375	-0.699	-2.111	-1.203	-1.213	-0.594	-0.466	0.47	-0.52	-0.32	-0.13			554.1	31.517	31.461	31.522	31.24	31.082	31.101	27.269	26.92	27.078	17.881	17.871	3.742	3.875	3.414	-0.488	-0.24
29.2	99.006	99.071	98.545	91.176	90	90.052	75.152	72.195	71.415	50.232	48.732	46.805	24.524	21.283	19.535	6.507	3.371	2.4961	0.1192	-0.375	-0.706	-2.121	-1.209	-1.217	-0.604	-0.466	0.47	-0.53	-0.32	-0.14			554.2	31.517	31.472	31.511	31.25	31.087	31.101	27.269	26.92	27.071	17.89	17.871	3.761	3.887	3.433	-0.488	-0.24
29.3	99.002	99.06	98.532	91.162	89.991	90.042	75.156	72.189	71.42	50.216	48.722	46.789	24.498	21.252	19.503	6.492	3.354	2.4765	0.1094	-0.3789	-0.71	-2.131	-1.209	-1.233	-0.609	-0.466	0.47	-0.53	-0.32	-0.14			554.3	31.517	31.476	31.507	31.26	31.089	31.111	27.269	26.933	27.075	17.89	17.871	3.771	3.891	3.449	-0.484	-0.236
29.4	99.011	99.057	98.531	91.157	89.986	90.047	75.151	72.195	71.406	50.205	48.717	46.785	24.484	21.237	19.483	6.466	3.342	2.4601	0.0997	-0.3848	-0.73	-2.141	-1.209	-1.233	-0.609	-0.466	0.47	-0.53	-0.32	-0.14			554.4	31.527	31.476	31.507	31.26	31.089	31.121	27.279	26.939	27.082	17.904	17.871	3.781	3.9	3.459	-0.478	-0.225
29.5	99.008	99.023	98.52	91.14	89.991	90.043	75.141	72.189	71.396	50.195	48.7	46.762	24.455	21.216	19.458	6.442	3.327	2.4316	0.0899	-0.3848	-0.743	-2.155	-1.209	-1.233	-0.613	-0.466	0.46	-0.54	-0.32	-0.14			554.5	31.533	31.472	31.512	31.266	31.089	31.121	27.283	26.943	27.078	17.91	17.871	3.791	3.914	3.464	-0.478	-0.23
29.6	99.017	99.003	98.504	91.137	89.985	90.038	75.135	72.183	71.4	50.185	48.7	46.749	24.432	21.196	19.433	6.412	3.316	2.4062	0.0801	-0.3887	-0.759	-2.172	-1.212	-1.233	-0.619	-0.476	0.46	-0.54	-0.33	-0.16			554.6	31.548	31.467	31.511	31.26	31.095	31.135	27.302	26.955	27.071	17.92	17.871	3.802	3.92	3.48	-0.478	-0.23
29.7	99.008	99.014	98.468	91.137	89.992	90.025	75.135	72.185	71.4	50.176	48.691	46.734	24.414	21.176	19.425	6.396	3.297	2.3898	0.0704	-0.3985	-0.769	-2.182	-1.218	-1.233	-0.623	-0.476	0.47	-0.54	-0.33	-0.15			554.7	31.552	31.462	31.505	31.27	31.086	31.14	27.308	26.963	27.071	17.92	17.871	3.802	3.93	3.494	-0.478	-0.23
29.8	98.997	99.015	98.46	91.138	89.983	90.028	75.135	72.176	71.386	50.172	48.691	46.731	24.388	21.157	19.409	6.373	3.283	2.3808	0.0606	-0.4043	-0.775	-2.191	-1.218	-1.237	-0.633	-0.476	0.46	-0.56	-0.33	-0.16			554.8	31.552	31.465	31.511	31.274	31.07	31.14	27.318	26.969	27.08	17.92	17.881	3.816	3.94	3.508	-0.478	-0.23
29.9	98.986	99.006	98.446	91.131	89.965	90.025	75.137	72.17	71.379	50.156	48.677	46.727	24.369	21.136	19.394	6.347	3.257	2.3613	0.0508	-0.4082	-0.779	-2.201	-1.218	-1.243	-0.639	-0.486	0.46	-0.56	-0.33	-0.17			554.9	31.554	31.461	31.502	31.279	31.064	31.14	27.318	26.965	27.085	17.931	17.881	3.832	3.951	3.502	-0.478	-0.236
30	98.983	98.995	98.443	91.131	89.964	90.017	75.136	72.16	71.375	50.145	48.661	46.711	24.352	21.116	19.384	6.318	3.246	2.3418	0.0403	-0.4141	-0.784	-2.211	-1.222	-1.243	-0.639	-0.482	0.44	-0.57	-0.33	-0.17			555	31.553	31.457	31.503	31.283	31.079	31.15	27.314	26.959	27.102	17.931	17.881	3.842	3.955	3.512	-0.474	-0.234
30.1	98.976	98.988	98.421	91.116	89.975	90.003	75.131	72.159	71.367	50.148	48.646	46.706	24.337	21.106	19.365	6.282	3.227	2.3359	0.0293	-0.4141	-0.788	-2.221	-1.228	-1.243	-0.643	-0.48	0.45	-0.57	-0.33	-0.17			555.1	31.548	31.457	31.505	31.279	31.095	31.15	27.318	26.959	27.102	17.931	17.894	3.842	3.971	3.512	-0.468	-0.236
30.2	98.978	98.989	98.393	91.113	89.975	89.988	75.125	72.158	71.357	50.135	48.64	46.69	24.322	21.086	19.341	6.255	3.207	2.3175	0.0196	-0.4188	-0.799	-2.217	-1.228	-1.247	-0.65	-0.486	0.45	-0.57	-0.33	-0.18			555.2	31.543	31.457	31.511	31.293	31.099	31.156	27.318	26.959	27.102	17.935	17.91	3.851	3.981	3.517	-0.478	-0.24
30.3	98.967	98.976	98.376	91.097	89.969	89.986	75.121	72.154	71.351	50.125	48.642	46.676	24.308	21.071	19.31	6.236	3.196	2.3007	0.0098	-0.416	-0.81	-2.231	-1.228	-1.252	-0.65	-0.482	0.45	-0.57	-0.33	-0.18			555.3	31.543	31.457	31.523	31.299	31.115	31.16	27.328	26.963	27.112	17.941	17.92	3.861	3.981	3.524	-0.474	-0.24
30.4	98.958	98.965	98.366	91.092	89.974	89.993	75.115	72.144	71.349	50.115	48.628	46.67	24.289	21.052	19.294	6.216	3.176	2.291	0	-0.4199	-0.831	-2.242	-1.228	-1.262	-0.654	-0.476	0.44	-0.56	-0.33	-0.18			555.4	31.534	31.452	31.517	31.299	31.121	31.166	27.328	26.959	27.112	17.955	17.924	3.865	3.971	3.541	-0.468	-0.235
30.5	98.943	98.952	98.369	91.088	89.985	89.982	75.11	72.139	71.345	50.101	48.613	46.656	24.278	21.026	19.275	6.196	3.156	2.2707	-0.0136	-0.4258	-0.841	-2.252	-1.232	-1.266	-0.66	-0.476	0.43	-0.57	-0.34	-0.17			555.5	31.513	31.435	31.522	31.299	31.127	31.16	27.328	26.969	27.112	17.961	17.939	3.871	3.971	3.555	-0.468	-0.238
30.6	98.927	98.944	98.358	91.093	89.991	89.968	75.103	72.136	71.336	50.094	48.612	46.65	24.257	21.01	19.255	6.175	3.146	2.2558	-0.0195	-0.4297	-0.847	-2.252	-1.248	-1.272	-0.664	-0.476	0.42	-0.57	-0.33	-0.17			555.6	31.5	31.422	31.519	31.311	31.134	31.172	27.338	26.973	27.112	17.961	17.943	3.885	3.971	3.576	-0.459	-0.238
30.7	98.914	98.953	98.352	91.08	89.996	89.965	75.1	72.119	71.316	50.095	48.597	46.636	24.224	21.002	19.234	6.156	3.126	2.2304	-0.03	-0.4356	-0.851	-2.262	-1.248	-1.272	-0.67	-0.476	0.42	-0.58	-0.33	-0.18			555.7	31.484	31.42	31.525	31.311	31.146	31.172	27.338	26.98	27.106	17.961	17.949	3.9	3.971	3.565	-0.463	-0.234
30.8	98.907	98.962	98.363	91.093	90.001	89.963	75.084	72.119	71.31	50.082	48.581	46.629	24.199	20.98	19.214	6.132	3.117	2.2207	-0.041	-0.4395	-0.87	-2.272	-1.252	-1.276	-0.674	-0.486	0.42	-0.58	-0.33	-0.18			555.8	31.482	31.424	31.519	31.32	31.148	31.181	27.338	26.98	27.102	17.965	17.939	3.9	3.981	3.576	-0.468	-0.225
30.9	98.922	98.966	98.358	91.099	90.01	89.962	75.082	72.119	71.304	50.074	48.581	46.619	24.182	20.965	19.195	6.111	3.102	2.2062	-0.0546	-0.4453	-0.884	-2.281	-1.257	-1.282	-0.68	-0.486	0.41	-0.58	-0.34	-0.18			555.9	31.487	31.43	31.519	31.307	31.142	31.187	27.351	26.98	27.112	17.97	17.935	3.912	3.99	3.555	-0.464	-0.228
31	98.933	98.967	98.366	91.088	90.012	89.961	75.076	72.119	71.297	50.086	48.577	46.615	24.168	20.946	19.171	6.093	3.088	2.1797	-0.0703	-0.4453	-0.9	-2.291	-1.248	-1.282	-0.684	-0.49	0.41	-0.59	-0.34	-0.18			556	31.48	31.439	31.519	31.301	31.142	31.191	27.357	26.98	27.112	17.976	17.933	3.89	4	3.535	-0.463	-0.228
31.1	98.914	98.966	98.358	91.083	90.011	89.957	75.076	72.115	71.291	50.08	48.558	46.596	24.148	20.926	19.144	6.076	3.078	2.166	-0.08	-0.4492	-0.911	-2.302	-1.252	-1.282	-0.689	-0.496	0.41	-0.59	-0.34	-0.2			556.1	31.486	31.439	31.525	31.293	31.134	31.197	27.369	26.99	27.116	17.974	17.933	3.89	4	3.514	-0.488	-0.228
31.2	98.903	98.952	98.355	91.076	90.018	89.953	75.071	72.105	71.277	50.071	48.551	46.58	24.132	20.906	19.125	6.056	3.058	2.1359	-0.0898	-0.459	-0.931	-2.313	-1.255	-1.282	-0.693	-0.496	0.4	-0.59	-0.34	-0.2			556.2	31.486	31.445	31.529	31.303	31.148	31.201	27.369	26.994	27.121	17.986	17.943	3.881	4	3.517	-0.502	-0.234
31.3	98.886	98.956	98.367	91.088	90.007	89.946	75.064	72.088	71.271	50.051	48.54	46.579	24.119	20.885	19.105	6.036	3.047	2.1191	-0.1043	-0.4649	-0.941	-2.322	-1.252	-1.286	-0.699	-0.496	0.4	-0.6	-0.35	-0.2			556.3	31.476	31.445	31.525	31.313	31.175	31.207	27.369	26.99	27.131	17.99	17.949	3.871	3.996	3.536	-0.537	-0.219
31.4	98.887	98.955	98.354	91.093	90.006	89.951	75.06	72.092	71.267	50.035	48.536	46.568	24.107	20.872	19.085	6.015	3.031	2.0996	-0.1113	-0.4688	-0.95	-2.332	-1.259	-1.292	-0.699	-0.501	0.41	-0.6	-0.35	-0.2			556.4	31.48	31.439	31.531	31.319	31.177	31.211	27.369	26.996	27.125	17.98	17.943	3.869	3.994	3.556	-0.552	-0.225
31.5	98.876	98.952	98.362	91.088	90.011	89.947	75.059	72.094	71.256	50.029	48.521	46.567	24.098	20.846	19.06	6	3.027	2.0871	-0.121	-0.4785	-0.96	-2.342	-1.259	-1.288	-0.703	-0.496	0.4	-0.61	-0.36	-0.21			556.5	31.492	31.447	31.537	31.322	31.181	31.207	27.369	27.002	27.125	17.957	17.933	3.885	3.994	3.575	-0.556	-0.219
31.6	98.877	98.944	98.343	91.093	90.01	89.942	75.06	72.09	71.246	50.021	48.517	46.551	24.082	20.826	19.035	5.99	3.008	2.0566	-0.1308	-0.4746	-0.97	-2.352	-1.25	-1.282	-0.713	-0.496	0.4	-0.61	-0.36	-0.22			556.6	31.511	31.437	31.531	31.333	31.181	31.208	27.383	27.011	27.125	17.945	17.927	3.889	4.018	3.611	-0.526	-0.219
31.7	98.872	98.951	98.33	91.086	90.018	89.945	75.045	72.08	71.24	49.993	48.511	46.547	24.068	20.815	19.024	5.986	2.997	2.041	-0.1445	-0.4785	-0.98	-2.357	-1.25	-1.286	-0.719	-0.499	0.39	-0.61	-0.36	-0.22			556.7	31.521	31.431	31.537	31.33	31.181	31.211	27.388	27.021	27.135	17.939	17.918	3.906	4.033	3.637	-0.502	-0.215
31.8	98.863	98.923	98.308	91.093	90.001	89.943	75.046	72.076	71.24	49.94	48.508	46.536	24.058	20.795	19	5.966	2.977	2.0214	-0.1601	-0.4891	-0.99	-2.361	-1.253	-1.292	-0.723	-0.505	0.39	-0.61	-0.36	-0.23			556.8	31.527	31.441	31.55	31.33	31.179	31.211	27.388	27.002	27.135	17.92	17.912	3.916	4.038	3.653	-0.476	-0.209
31.9	98.857	98.89	98.29	91.088	90.014	89.946	75.045	72.06	71.226	49.898	48.488	46.52	24.038	20.776	18.97	5.945	2.957	2.007	-0.1699	-0.5	-1.001	-2.371	-1.259	-1.292	-0.734	-0.505	0.38	-0.62	-0.36	-0.23			556.9	31.537	31.441	31.55	31.324	31.184	31.207	27.398	26.99	27.15	17.914	17.92	3.933	4.045	3.631	-0.466	-0.205
32	98.848	98.876	98.257	91.093	90.007	89.941	75.045	72.056	71.215	49.854	48.478	46.52	24.021	20.746	18.944	5.929	2.947	1.9843	-0.1796	-0.5098	-1.011	-2.381	-1.259	-1.282	-0.744	-0.505	0.38	-0.62	-0.36	-0.24			557	31.545	31.451	31.543	31.334	31.185	31.201	27.402	26.98	27.157	17.918	17.943	3.955	4.055	3.603	-0.449	-0.199
32.1	98.839	98.871	98.238	91.107	89.991	89.935	75.041	72.049	71.207	49.495	48.458	46.506	24.007	20.739	18.923	5.925	2.927	1.9707	-0.1902	-0.5196	-1.021	-2.387	-1.259	-1.282	-0.754	-0.505	0.37	-0.62	-0.36	-0.24			557.1	31.538	31.461	31.536	31.33	31.175	31.201	27.418	26.966	27.155	17.928	17.953	3.955	4.065	3.605	-0.436	-0.219
32.2	98.82	98.847	98.227	91.123	89.981	89.933	75.035	72.055	71.211	49.027	48.452	46.496	23.988	20.729	18.904	5.906	2.916	1.9609	-0.205	-0.5293	-1.031	-2.391	-1.263	-1.282	-0.76	-0.505	0.37	-0.62	-0.37	-0.24			557.2	31.537	31.471	31.531	31.334	31.17	31.205	27.408	26.955	27.168	17.935	17.966	3.965	4.07	3.626	-0.425	-0.236
32.3	98.823	98.833	98.222	91.13	89.966	89.923	75.035	72.049	71.211	48.86	48.446	46.49	23.972	20.719	18.88	5.886	2.906	1.9464	-0.2207	-0.5293	-1.04	-2.398	-1.269	-1.282	-0.76	-0.505	0.36	-0.62	-0.37	-0.25			557.3	31.533	31.476	31.515	31.344	31.173	31.215	27.418	26.945	27.18	17.935	17.972	3.976	4.065	3.633	-0.42	-0.24
32.4	98.819	98.826	98.188	91.149	89.961	89.912	75.021	72.045	71.206	48.711	48.427	46.48	23.949	20.715	18.854	5.865	2.887	1.9297	-0.2304	-0.5391	-1.046	-2.402	-1.273	-1.292	-0.764	-0.505	0.36	-0.62	-0.37	-0.25			557.4	31.494	31.462	31.509	31.35	31.2	31.222	27.412	26.957	27.188	17.945	17.973	3.982	4.07	3.642	-0.417	-0.264
32.5	98.803	98.821	98.179	91.158	89.947	89.916	75.014	72.036	71.195	48.652	48.421	46.479	23.932	20.696	18.833	5.845	2.866	1.9199	-0.2441	-0.5488	-1.05	-2.412	-1.279	-1.286	-0.773	-0.505	0.36	-0.62	-0.37	-0.25			557.5	31.474	31.449	31.513	31.36	31.236	31.222	27.418	26.985	27.2	17.929	17.984	3.986	4.074	3.639	-0.396	-0.275
32.6	98.796	98.816	98.187	91.175	89.944	89.913	75.021	72.029	71.185	48.636	48.411	46.465	23.921	20.675	18.81	5.836	2.846	1.9004	-0.2597	-0.5594	-1.06	-2.428	-1.283	-1.292	-0.783	-0.509	0.37	-0.62	-0.38	-0.26			557.6	31.448	31.449	31.519	31.356	31.233	31.222	27.398	27.031	27.203	17.924	17.984	3.996	4.088	3.629	-0.4	-0.267
32.7	98.801	98.81	98.186	91.174	89.926	89.902	75.006	72.025	71.176	48.623	48.407	46.459	23.908	20.655	18.785	5.811	2.84	1.8859	-0.2585	-0.5742	-1.07	-2.422	-1.289	-1.292	-0.789	-0.515	0.35	-0.62	-0.39	-0.27			557.7	31.433	31.455	31.509	31.35	31.215	31.222	27.391	27.06	27.209	17.943	17.99	4.013	4.118	3.633	-0.399	-0.246
32.8	98.818	98.827	98.179	91.177	89.912	89.896	75.006	72.019	71.167	48.602	48.387	46.445	23.882	20.635	18.77	5.775	2.826	1.8711	-0.2695	-0.5899	-1.08	-2.428	-1.293	-1.288	-0.789	-0.515	0.36	-0.62	-0.39	-0.27			557.8	31.421	31.445	31.5	31.348	31.216	31.226	27.396	27.062	27.214	17.957	17.98	4.025	4.149	3.672	-0.384	-0.232
32.9	98.827	98.814	98.188	91.189	89.895	89.891	75.006	72.016	71.156	48.586	48.38	46.438	23.869	20.62	18.74	5.769	2.818	1.8476	-0.2792	-0.5996	-1.101	-2.432	-1.298	-1.286	-0.793	-0.515	0.36	-0.62	-0.39	-0.28			557.9	31.421	31.439	31.486	31.354	31.212	31.232	27.412	27.051	27.207	17.987	17.972	4.044	4.168	3.687	-0.367	-0.235
33	98.833	98.799	98.19	91.19	89.887	89.883	75.006	72.009	71.146	48.584	48.37	46.426	23.853	20.606	18.714	5.755	2.798	1.8214	-0.289	-0.6094	-1.101	-2.441	-1.312	-1.288	-0.799	-0.515	0.35	-0.62	-0.4	-0.29			558	31.435	31.439	31.47	31.354	31.216	31.236	27.412	27.041	27.19	18.002	17.982	4.07	4.178	3.689	-0.333	-0.244
33.1	98.832	98.802	98.177	91.197	89.871	89.873	75.006	72.017	71.15	48.595	48.366	46.421	23.839	20.586	18.684	5.74	2.781	1.8007	-0.2988	-0.6231	-1.107	-2.447	-1.308	-1.286	-0.813	-0.527	0.35	-0.62	-0.4	-0.29			558.1	31.441	31.435	31.47	31.358	31.23	31.232	27.425	27.029	27.185	18.011	18.004	4.068	4.192	3.689	-0.302	-0.23
33.2	98.825	98.814	98.181	91.154	89.862	89.872	75.005	72.01	71.15	48.59	48.357	46.42	23.822	20.565	18.673	5.722	2.777	1.7851	-0.3027	-0.6395	-1.124	-2.451	-1.322	-1.292	-0.818	-0.527	0.34	-0.62	-0.42	-0.29			558.2	31.441	31.439	31.461	31.365	31.234	31.236	27.431	27.045	27.196	18.014	18.006	4.074	4.205	3.689	-0.291	-0.211
33.3	98.794	98.835	98.188	91.148	89.86	89.857	75.004	72	71.145	48.578	48.34	46.416	23.808	20.559	18.654	5.695	2.758	1.7773	-0.3144	-0.6504	-1.136	-2.457	-1.332	-1.292	-0.823	-0.527	0.34	-0.61	-0.41	-0.3			558.3	31.451	31.451	31.461	31.375	31.244	31.242	27.431	27.035	27.192	18.006	18.026	4.07	4.199	3.689	-0.289	-0.191
33.4	98.788	98.857	98.186	91.146	89.867	89.847	75	71.996	71.146	48.556	48.337	46.4	23.793	20.545	18.634	5.672	2.747	1.7511	-0.323	-0.6602	-1.14	-2.461	-1.339	-1.296	-0.83	-0.527	0.33	-0.61	-0.41	-0.3			558.4	31.451	31.447	31.451	31.371	31.253	31.242	27.442	27.015	27.192	18.007	18.041	4.069	4.193	3.699	-0.316	-0.163
33.5	98.773	98.866	98.181	91.122	89.85	89.838	75.006	71.99	71.137	48.549	48.318	46.387	23.779	20.525	18.61	5.657	2.73	1.7265	-0.3398	-0.6699	-1.146	-2.467	-1.343	-1.303	-0.834	-0.527	0.33	-0.61	-0.41	-0.3			558.5	31.461	31.451	31.439	31.363	31.25	31.246	27.443	27.008	27.186	18.017	18.043	4.076	4.207	3.685	-0.332	-0.133
33.6	98.763	98.859	98.163	91.107	89.842	89.817	75.006	71.985	71.127	48.526	48.308	46.381	23.762	20.516	18.583	5.625	2.717	1.7109	-0.3457	-0.6797	-1.146	-2.472	-1.353	-1.303	-0.844	-0.527	0.33	-0.61	-0.42	-0.31			558.6	31.47	31.451	31.443	31.367	31.259	31.262	27.453	27.016	27.19	18.017	18.033	4.09	4.218	3.68	-0.347	-0.115
33.7	98.755	98.866	98.104	91.101	89.841	89.8	75.002	71.974	71.116	48.515	48.302	46.366	23.748	20.493	18.56	5.617	2.693	1.6867	-0.3398	-0.6895	-1.15	-2.479	-1.359	-1.303	-0.85	-0.531	0.33	-0.63	-0.42	-0.32			558.7	31.47	31.451	31.449	31.373	31.25	31.275	27.459	27.043	27.2	18.032	18.037	4.095	4.225	3.68	-0.347	-0.11
33.8	98.719	98.857	98.069	91.097	89.817	89.802	75.001	71.969	71.109	48.508	48.287	46.359	23.732	20.467	18.534	5.593	2.678	1.6601	-0.3496	-0.7031	-1.159	-2.482	-1.363	-1.303	-0.854	-0.537	0.32	-0.63	-0.42	-0.33			558.8	31.476	31.465	31.449	31.369	31.25	31.275	27.449	27.056	27.208	18.043	18.047	4.099	4.225	3.683	-0.351	-0.109
33.9	98.708	98.84	98.046	91.076	89.814	89.778	74.994	71.965	71.105	48.49	48.277	46.35	23.718	20.453	18.503	5.571	2.652	1.6406	-0.3632	-0.709	-1.17	-2.488	-1.377	-1.307	-0.859	-0.537	0.32	-0.62	-0.42	-0.33			558.9	31.47	31.461	31.457	31.373	31.245	31.277	27.443	27.075	27.209	18.041	18.047	4.103	4.238	3.694	-0.357	-0.111
34	98.693	98.829	98.005	91.068	89.797	89.771	74.99	71.966	71.105	48.482	48.267	46.346	23.703	20.426	18.484	5.556	2.643	1.6269	-0.3789	-0.7196	-1.177	-2.492	-1.388	-1.313	-0.863	-0.546	0.32	-0.62	-0.44	-0.33			559	31.466	31.461	31.451	31.374	31.261	31.271	27.457	27.078	27.219	18.037	18.056	4.118	4.252	3.695	-0.357	-0.105
34.1	98.683	98.801	97.968	91.052	89.8	89.763	74.98	71.959	71.095	48.462	48.261	46.336	23.693	20.403	18.464	5.537	2.621	1.6007	-0.3886	-0.7305	-1.181	-2.498	-1.392	-1.313	-0.869	-0.546	0.32	-0.62	-0.44	-0.34			559.1	31.461	31.461	31.464	31.371	31.265	31.267	27.455	27.074	27.219	18.033	18.062	4.125	4.264	3.705	-0.357	-0.105
34.2	98.678	98.78	97.952	91.051	89.787	89.757	74.972	71.959	71.087	48.445	48.257	46.329	23.673	20.377	18.444	5.517	2.607	1.5761	-0.3886	-0.7403	-1.191	-2.502	-1.402	-1.307	-0.873	-0.546	0.32	-0.62	-0.45	-0.35			559.2	31.451	31.461	31.47	31.365	31.275	31.262	27.475	27.069	27.225	18.024	18.057	4.131	4.265	3.711	-0.369	-0.119
34.3	98.663	98.771	97.902	91.045	89.79	89.761	74.975	71.965	71.08	48.431	48.25	46.328	23.663	20.366	18.423	5.507	2.587	1.5507	-0.3945	-0.7403	-1.197	-2.508	-1.403	-1.313	-0.879	-0.546	0.31	-0.62	-0.45	-0.35			559.3	31.455	31.457	31.48	31.375	31.271	31.262	27.496	27.078	27.215	18.015	18.064	4.135	4.26	3.705	-0.369	-0.121
34.4	98.652	98.769	97.895	91.031	89.793	89.747	74.971	71.955	71.076	48.426	48.251	46.318	23.652	20.342	18.404	5.486	2.58	1.5351	-0.3992	-0.75	-1.197	-2.508	-1.414	-1.313	-0.883	-0.55	0.31	-0.62	-0.46	-0.36			559.4	31.461	31.451	31.48	31.381	31.279	31.262	27.506	27.109	27.218	18.004	18.058	4.14	4.26	3.715	-0.375	-0.11
34.5	98.675	98.747	97.867	91.023	89.783	89.736	74.961	71.959	71.076	48.416	48.247	46.317	23.642	20.312	18.384	5.466	2.563	1.5304	-0.4101	-0.7598	-1.191	-2.512	-1.433	-1.317	-0.889	-0.562	0.31	-0.62	-0.47	-0.36			559.5	31.451	31.451	31.49	31.375	31.285	31.262	27.511	27.109	27.229	18.004	18.062	4.136	4.255	3.724	-0.369	-0.103
34.6	98.701	98.73	97.827	90.996	89.762	89.738	74.961	71.948	71.066	48.412	48.238	46.311	23.632	20.295	18.365	5.447	2.537	1.5097	-0.4101	-0.7696	-1.2	-2.518	-1.439	-1.323	-0.898	-0.556	0.3	-0.62	-0.47	-0.36			559.6	31.451	31.451	31.49	31.381	31.285	31.279	27.511	27.095	27.229	18.013	18.066	4.125	4.248	3.734	-0.365	-0.105
34.7	98.712	98.693	97.806	90.972	89.738	89.726	74.955	71.945	71.06	48.392	48.228	46.307	23.623	20.272	18.348	5.423	2.517	1.4902	-0.4199	-0.784	-1.206	-2.522	-1.433	-1.327	-0.893	-0.556	0.3	-0.61	-0.48	-0.36			559.7	31.451	31.451	31.5	31.381	31.281	31.295	27.516	27.084	27.239	18.013	18.077	4.127	4.253	3.744	-0.365	-0.102
34.8	98.728	98.673	97.786	90.957	89.728	89.722	74.966	71.939	71.051	48.375	48.217	46.301	23.609	20.247	18.333	5.406	2.496	1.4843	-0.4296	-0.8008	-1.21	-2.531	-1.443	-1.336	-0.898	-0.556	0.29	-0.61	-0.48	-0.37			559.8	31.451	31.455	31.496	31.381	31.281	31.305	27.517	27.094	27.25	18.029	18.07	4.115	4.26	3.744	-0.355	-0.1
34.9	98.724	98.658	97.793	90.943	89.707	89.722	74.961	71.935	71.037	48.371	48.204	46.3	23.593	20.232	18.314	5.382	2.477	1.4707	-0.4394	-0.8106	-1.22	-2.537	-1.462	-1.342	-0.898	-0.556	0.29	-0.61	-0.49	-0.37			559.9	31.451	31.461	31.486	31.385	31.271	31.306	27.521	27.094	27.235	18.023	18.064	4.125	4.25	3.755	-0.359	-0.096
35	98.722	98.644	97.778	90.937	89.693	89.718	74.961	71.926	71.031	48.351	48.206	46.295	23.583	20.206	18.289	5.352	2.457	1.4601	-0.4394	-0.8106	-1.23	-2.541	-1.468	-1.333	-0.903	-0.556	0.29	-0.6	-0.49	-0.38			560	31.464	31.457	31.49	31.395	31.265	31.306	27.525	27.103	27.237	18.039	18.06	4.135	4.254	3.758	-0.364	-0.09
35.1	98.723	98.64	97.774	90.924	89.69	89.713	74.951	71.92	71.041	48.344	48.196	46.279	23.568	20.192	18.27	5.326	2.447	1.4394	-0.4492	-0.8242	-1.24	-2.552	-1.472	-1.333	-0.905	-0.56	0.28	-0.6	-0.5	-0.37			560.1	31.466	31.447	31.486	31.393	31.271	31.316	27.531	27.114	27.239	18.033	18.054	4.144	4.25	3.769	-0.353	-0.086
35.2	98.694	98.635	97.765	90.923	89.688	89.717	74.95	71.929	71.04	48.327	48.178	46.279	23.548	20.162	18.248	5.316	2.427	1.4238	-0.4597	-0.8399	-1.247	-2.549	-1.482	-1.336	-0.903	-0.576	0.28	-0.6	-0.49	-0.37			560.2	31.47	31.447	31.476	31.389	31.276	31.305	27.536	27.129	27.254	18.029	18.049	4.15	4.254	3.769	-0.347	-0.09
35.3	98.683	98.661	97.753	90.924	89.677	89.718	74.943	71.924	71.025	48.312	48.15	46.279	23.533	20.141	18.234	5.293	2.406	1.4101	-0.4667	-0.8496	-1.251	-2.553	-1.492	-1.342	-0.91	-0.576	0.28	-0.6	-0.52	-0.38			560.3	31.466	31.446	31.48	31.389	31.287	31.305	27.529	27.148	27.26	18.034	18.052	4.15	4.26	3.764	-0.347	-0.09
35.4	98.687	98.636	97.737	90.917	89.686	89.701	74.951	71.914	71.025	48.297	48.114	46.266	23.519	20.112	18.214	5.266	2.387	1.3898	-0.4707	-0.8602	-1.261	-2.559	-1.502	-1.333	-0.91	-0.576	0.28	-0.6	-0.52	-0.38			560.4	31.457	31.439	31.476	31.393	31.296	31.305	27.527	27.168	27.25	18.035	18.049	4.164	4.264	3.769	-0.343	-0.096
35.5	98.669	98.627	97.7	90.908	89.673	89.688	74.941	71.92	71.015	48.297	48.094	46.257	23.507	20.086	18.199	5.252	2.367	1.373	-0.4707	-0.875	-1.267	-2.563	-1.513	-1.336	-0.904	-0.576	0.28	-0.59	-0.52	-0.39			560.5	31.461	31.445	31.466	31.403	31.306	31.305	27.533	27.182	27.244	18.035	18.043	4.17	4.27	3.777	-0.334	-0.1
35.6	98.668	98.62	97.696	90.894	89.67	89.672	74.945	71.916	71.012	48.289	48.07	46.25	23.503	20.075	18.184	5.226	2.343	1.3691	-0.4804	-0.8906	-1.271	-2.572	-1.527	-1.342	-0.91	-0.576	0.27	-0.59	-0.53	-0.39			560.6	31.461	31.439	31.468	31.42	31.312	31.305	27.537	27.195	27.254	18.035	18.052	4.17	4.26	3.793	-0.324	-0.1
35.7	98.667	98.624	97.716	90.869	89.662	89.662	74.941	71.919	71.012	48.267	48.043	46.236	23.488	20.055	18.16	5.207	2.33	1.3496	-0.4902	-0.9004	-1.277	-2.578	-1.543	-1.346	-0.91	-0.58	0.27	-0.59	-0.53	-0.4			560.7	31.461	31.435	31.478	31.42	31.312	31.305	27.537	27.195	27.26	18.035	18.062	4.16	4.264	3.808	-0.314	-0.105
35.8	98.627	98.656	97.69	90.862	89.671	89.659	74.93	71.924	71.007	48.256	48.027	46.231	23.468	20.036	18.134	5.186	2.316	1.33	-0.4941	-0.9004	-1.281	-2.582	-1.548	-1.352	-0.914	-0.585	0.26	-0.58	-0.54	-0.4			560.8	31.451	31.43	31.478	31.42	31.312	31.316	27.541	27.195	27.26	18.045	18.058	4.16	4.283	3.808	-0.308	-0.103
35.9	98.608	98.634	97.671	90.849	89.666	89.642	74.932	71.914	70.996	48.252	48.013	46.231	23.453	20.027	18.115	5.175	2.297	1.3097	-0.5097	-0.9141	-1.29	-2.588	-1.552	-1.352	-0.92	-0.585	0.26	-0.58	-0.55	-0.4			560.9	31.443	31.435	31.47	31.436	31.312	31.316	27.537	27.205	27.264	18.05	18.058	4.165	4.279	3.812	-0.308	-0.109
36	98.593	98.626	97.632	90.833	89.638	89.641	74.926	71.916	70.986	48.232	47.983	46.231	23.439	19.991	18.094	5.16	2.277	1.2929	-0.5085	-0.9258	-1.3	-2.592	-1.562	-1.357	-0.924	-0.585	0.26	-0.58	-0.55	-0.4			561	31.431	31.435	31.47	31.442	31.312	31.326	27.541	27.189	27.26	18.054	18.062	4.172	4.283	3.818	-0.308	-0.098
36.1	98.572	98.657	97.614	90.822	89.631	89.638	74.932	71.915	70.976	48.226	47.958	46.23	23.433	19.977	18.078	5.146	2.256	1.291	-0.5234	-0.9297	-1.31	-2.598	-1.572	-1.364	-0.934	-0.589	0.26	-0.58	-0.56	-0.4			561.1	31.427	31.439	31.484	31.445	31.308	31.324	27.537	27.179	27.25	18.049	18.058	4.176	4.299	3.83	-0.308	-0.109
36.2	98.555	98.644	97.612	90.814	89.621	89.619	74.926	71.914	70.97	48.217	47.933	46.219	23.419	19.958	18.06	5.136	2.232	1.2714	-0.539	-0.9403	-1.316	-2.602	-1.578	-1.354	-0.939	-0.595	0.26	-0.57	-0.57	-0.39			561.2	31.421	31.435	31.476	31.451	31.302	31.324	27.527	27.174	27.25	18.052	18.052	4.172	4.299	3.826	-0.312	-0.109
36.3	98.558	98.651	97.599	90.816	89.614	89.604	74.921	71.904	70.965	48.216	47.907	46.215	23.398	19.937	18.039	5.115	2.207	1.2519	-0.5488	-0.9473	-1.32	-2.607	-1.592	-1.358	-0.939	-0.595	0.26	-0.57	-0.58	-0.39			561.3	31.421	31.437	31.476	31.455	31.312	31.334	27.522	27.174	27.245	18.053	18.053	4.172	4.299	3.824	-0.318	-0.109
36.4	98.531	98.646	97.578	90.807	89.616	89.583	74.924	71.894	70.959	48.211	47.892	46.209	23.382	19.917	18.02	5.095	2.187	1.2414	-0.5527	-0.9551	-1.33	-2.607	-1.589	-1.364	-0.943	-0.61	0.25	-0.57	-0.58	-0.4			561.4	31.402	31.435	31.47	31.465	31.308	31.33	27.529	27.17	27.256	18.05	18.054	4.172	4.299	3.83	-0.322	-0.119
36.5	98.511	98.661	97.573	90.817	89.612	89.572	74.922	71.9	70.953	48.191	47.858	46.207	23.365	19.907	17.994	5.086	2.166	1.2207	-0.5683	-0.9707	-1.341	-2.611	-1.593	-1.364	-0.945	-0.621	0.26	-0.56	-0.6	-0.4			561.5	31.416	31.441	31.476	31.475	31.289	31.334	27.523	27.174	27.252	18.035	18.054	4.162	4.313	3.835	-0.328	-0.115
36.6	98.5	98.666	97.554	90.803	89.605	89.563	74.916	71.896	70.941	48.185	47.833	46.188	23.343	19.891	17.964	5.08	2.146	1.2011	-0.5683	-0.9766	-1.347	-2.617	-1.603	-1.364	-0.943	-0.626	0.25	-0.56	-0.61	-0.39			561.6	31.425	31.451	31.476	31.481	31.283	31.34	27.529	27.179	27.246	18.049	18.064	4.152	4.318	3.851	-0.324	-0.119
36.7	98.502	98.677	97.538	90.79	89.604	89.554	74.922	71.885	70.933	48.176	47.814	46.177	23.332	19.881	17.955	5.069	2.131	1.1855	-0.5789	-0.9805	-1.351	-2.621	-1.609	-1.368	-0.949	-0.626	0.25	-0.56	-0.61	-0.39			561.7	31.447	31.451	31.472	31.485	31.279	31.34	27.543	27.17	27.26	18.049	18.07	4.152	4.315	3.842	-0.338	-0.119
36.8	98.501	98.657	97.508	90.781	89.602	89.528	74.915	71.875	70.926	48.174	47.784	46.17	23.322	19.867	17.934	5.054	2.116	1.1711	-0.5898	-0.9805	-1.361	-2.627	-1.613	-1.374	-0.953	-0.626	0.25	-0.55	-0.62	-0.39			561.8	31.447	31.447	31.466	31.49	31.291	31.34	27.539	27.174	27.28	18.058	18.062	4.138	4.318	3.834	-0.338	-0.129
36.9	98.508	98.63	97.507	90.791	89.591	89.517	74.91	71.879	70.916	48.157	47.753	46.16	23.308	19.856	17.914	5.035	2.092	1.1504	-0.5898	-1	-1.366	-2.627	-1.628	-1.377	-0.955	-0.626	0.25	-0.54	-0.63	-0.39			561.9	31.447	31.428	31.466	31.504	31.281	31.34	27.543	27.172	27.283	18.064	18.058	4.133	4.315	3.84	-0.334	-0.129
37	98.499	98.603	97.503	90.788	89.576	89.509	74.91	71.879	70.916	48.156	47.738	46.156	23.289	19.836	17.894	5.019	2.07	1.1445	-0.5996	-0.9961	-1.37	-2.615	-1.632	-1.383	-0.943	-0.626	0.25	-0.54	-0.63	-0.39			562	31.444	31.423	31.464	31.496	31.271	31.33	27.543	27.164	27.293	18.058	18.058	4.123	4.299	3.83	-0.328	-0.121
37.1	98.482	98.595	97.51	90.777	89.556	89.504	74.9	71.874	70.907	48.146	47.713	46.147	23.283	19.827	17.875	5.002	2.053	1.1308	-0.6035	-1	-1.376	-2.62	-1.642	-1.387	-0.949	-0.63	0.24	-0.54	-0.64	-0.39			562.1	31.427	31.402	31.466	31.49	31.271	31.33	27.552	27.174	27.294	18.047	18.058	4.123	4.297	3.834	-0.334	-0.105
37.2	98.483	98.564	97.479	90.763	89.541	89.491	74.906	71.879	70.9	48.136	47.696	46.13	23.272	19.81	17.845	4.979	2.023	1.1113	-0.623	-1.0106	-1.38	-2.639	-1.648	-1.397	-0.953	-0.646	0.25	-0.53	-0.65	-0.39			562.2	31.427	31.396	31.457	31.475	31.267	31.32	27.549	27.174	27.305	18.054	18.058	4.115	4.309	3.83	-0.328	-0.102
37.3	98.48	98.553	97.456	90.75	89.537	89.478	74.915	71.879	70.896	48.136	47.683	46.117	23.257	19.799	17.839	4.964	1.996	1.1054	-0.6296	-1.0215	-1.39	-2.627	-1.652	-1.403	-0.959	-0.646	0.24	-0.52	-0.66	-0.38			562.3	31.418	31.392	31.457	31.455	31.252	31.32	27.541	27.174	27.305	18.064	18.058	4.111	4.309	3.82	-0.324	-0.095
37.4	98.468	98.548	97.409	90.746	89.517	89.468	74.91	71.875	70.9	48.127	47.657	46.096	23.238	19.786	17.824	4.957	1.973	1.091	-0.6406	-1.0313	-1.39	-2.643	-1.662	-1.407	-0.959	-0.65	0.24	-0.52	-0.67	-0.38			562.4	31.421	31.383	31.447	31.449	31.252	31.325	27.547	27.179	27.311	18.07	18.058	4.111	4.323	3.83	-0.318	-0.084
37.5	98.439	98.537	97.358	90.732	89.5	89.451	74.9	71.879	70.896	48.113	47.651	46.075	23.218	19.77	17.804	4.933	1.946	1.0703	-0.6503	-1.0371	-1.396	-2.637	-1.668	-1.413	-0.959	-0.66	0.24	-0.52	-0.68	-0.38			562.5	31.427	31.376	31.447	31.449	31.248	31.322	27.537	27.179	27.311	18.074	18.049	4.111	4.316	3.824	-0.325	-0.074
37.6	98.44	98.515	97.351	90.726	89.492	89.444	74.894	71.875	70.886	48.106	47.644	46.065	23.199	19.756	17.789	4.907	1.922	1.0547	-0.6503	-1.041	-1.4	-2.637	-1.668	-1.417	-0.964	-0.665	0.23	-0.53	-0.69	-0.38			562.6	31.418	31.375	31.437	31.436	31.242	31.326	27.537	27.179	27.311	18.08	18.043	4.136	4.309	3.838	-0.323	-0.074
37.7	98.443	98.498	97.343	90.724	89.487	89.422	74.891	71.868	70.89	48.095	47.65	46.051	23.182	19.75	17.775	4.896	1.896	1.0507	-0.664	-1.0508	-1.407	-2.637	-1.672	-1.427	-0.963	-0.665	0.23	-0.52	-0.7	-0.37			562.7	31.408	31.375	31.427	31.44	31.242	31.322	27.541	27.183	27.307	18.08	18.049	4.152	4.318	3.853	-0.318	-0.064
37.8	98.437	98.475	97.316	90.721	89.466	89.413	74.896	71.865	70.887	48.095	47.64	46.025	23.171	19.741	17.755	4.877	1.872	1.0304	-0.6796	-1.0703	-1.411	-2.648	-1.679	-1.444	-0.969	-0.669	0.24	-0.51	-0.7	-0.37			562.8	31.397	31.371	31.416	31.43	31.242	31.312	27.543	27.189	27.301	18.08	18.043	4.166	4.318	3.859	-0.325	-0.059
37.9	98.428	98.458	97.313	90.711	89.449	89.384	74.896	71.865	70.877	48.086	47.63	46.017	23.158	19.726	17.734	4.857	1.846	1.0097	-0.6843	-1.0703	-1.421	-2.641	-1.689	-1.448	-0.973	-0.675	0.24	-0.5	-0.71	-0.37			562.9	31.4	31.355	31.406	31.426	31.242	31.316	27.55	27.189	27.291	18.08	18.045	4.181	4.309	3.863	-0.334	-0.068
38	98.417	98.455	97.298	90.705	89.451	89.373	74.885	71.855	70.866	48.082	47.63	46.002	23.138	19.709	17.714	4.837	1.826	0.9863	-0.705	-1.0801	-1.431	-2.647	-1.693	-1.458	-0.979	-0.685	0.23	-0.5	-0.71	-0.37			563	31.4	31.346	31.386	31.42	31.232	31.316	27.556	27.189	27.291	18.08	18.029	4.181	4.304	3.869	-0.33	-0.068
38.1	98.416	98.439	97.281	90.701	89.437	89.372	74.891	71.849	70.869	48.07	47.62	45.977	23.119	19.709	17.689	4.816	1.807	0.9609	-0.7089	-1.0906	-1.441	-2.65	-1.699	-1.463	-0.982	-0.685	0.24	-0.5	-0.72	-0.37			563.1	31.396	31.336	31.377	31.43	31.232	31.326	27.556	27.189	27.291	18.08	18.033	4.195	4.309	3.878	-0.328	-0.072
38.2	98.407	98.424	97.276	90.694	89.43	89.369	74.885	71.855	70.869	48.062	47.622	45.967	23.112	19.696	17.674	4.797	1.786	0.9445	-0.7187	-1.0977	-1.45	-2.656	-1.703	-1.458	-0.988	-0.685	0.23	-0.5	-0.72	-0.36			563.2	31.386	31.325	31.367	31.43	31.236	31.324	27.556	27.185	27.282	18.08	18.043	4.207	4.315	3.881	-0.334	-0.078
38.3	98.392	98.412	97.267	90.68	89.417	89.362	74.885	71.844	70.875	48.046	47.608	45.947	23.097	19.68	17.654	4.777	1.762	0.9394	-0.7324	-1.1016	-1.464	-2.656	-1.709	-1.467	-0.988	-0.685	0.22	-0.49	-0.73	-0.35			563.3	31.38	31.314	31.365	31.416	31.236	31.32	27.556	27.174	27.285	18.08	18.034	4.207	4.315	3.875	-0.334	-0.082
38.4	98.388	98.403	97.241	90.66	89.407	89.357	74.893	71.84	70.855	48.035	47.591	45.936	23.078	19.67	17.634	4.757	1.736	0.9199	-0.748	-1.1113	-1.481	-2.656	-1.712	-1.477	-0.992	-0.685	0.22	-0.49	-0.73	-0.35			563.4	31.38	31.312	31.377	31.41	31.25	31.33	27.543	27.174	27.291	18.07	18.033	4.201	4.324	3.871	-0.334	-0.096
38.5	98.383	98.398	97.232	90.652	89.386	89.352	74.886	71.836	70.851	48.035	47.581	45.912	23.062	19.66	17.619	4.746	1.717	0.9004	-0.7527	-1.1211	-1.488	-2.66	-1.718	-1.497	-0.998	-0.685	0.22	-0.49	-0.73	-0.34			563.5	31.38	31.318	31.371	31.401	31.265	31.33	27.537	27.179	27.291	18.074	18.043	4.22	4.324	3.871	-0.338	-0.1
38.6	98.37	98.384	97.212	90.642	89.366	89.351	74.891	71.826	70.847	48.025	47.571	45.896	23.052	19.659	17.601	4.726	1.696	0.8808	-0.7734	-1.127	-1.482	-2.666	-1.718	-1.497	-1.002	-0.689	0.22	-0.49	-0.74	-0.34			563.6	31.38	31.33	31.367	31.404	31.265	31.33	27.541	27.183	27.295	18.07	18.039	4.236	4.33	3.865	-0.334	-0.109
38.7	98.377	98.369	97.202	90.644	89.358	89.347	74.885	71.819	70.836	48.015	47.568	45.875	23.038	19.645	17.579	4.716	1.676	0.8664	-0.7792	-1.1348	-1.491	-2.666	-1.722	-1.507	-1.008	-0.695	0.22	-0.48	-0.75	-0.34			563.7	31.371	31.33	31.361	31.401	31.271	31.33	27.551	27.194	27.291	18.054	18.039	4.25	4.324	3.865	-0.336	-0.109
38.8	98.366	98.355	97.177	90.637	89.341	89.329	74.885	71.814	70.826	48.006	47.552	45.858	23.021	19.633	17.564	4.696	1.656	0.8398	-0.7929	-1.1504	-1.501	-2.666	-1.728	-1.514	-1.008	-0.699	0.22	-0.48	-0.75	-0.34			563.8	31.371	31.326	31.361	31.408	31.271	31.326	27.549	27.201	27.291	18.06	18.043	4.254	4.33	3.871	-0.339	-0.109
38.9	98.361	98.33	97.159	90.615	89.326	89.318	74.885	71.818	70.816	47.996	47.542	45.826	23.021	19.625	17.544	4.679	1.633	0.8203	-0.8085	-1.1485	-1.499	-2.666	-1.728	-1.518	-1.012	-0.705	0.22	-0.48	-0.76	-0.33			563.9	31.371	31.326	31.357	31.41	31.275	31.32	27.558	27.191	27.272	18.045	18.029	4.254	4.323	3.863	-0.345	-0.119
39	98.351	98.317	97.138	90.601	89.326	89.298	74.881	71.824	70.81	47.996	47.537	45.816	23.007	19.606	17.525	4.666	1.607	0.8097	-0.823	-1.1543	-1.505	-2.666	-1.728	-1.528	-1.018	-0.709	0.21	-0.49	-0.76	-0.33			564	31.371	31.316	31.346	31.414	31.281	31.32	27.543	27.191	27.258	18.033	18.019	4.254	4.315	3.869	-0.343	-0.129
39.1	98.345	98.28	97.123	90.587	89.321	89.277	74.87	71.82	70.806	47.986	47.521	45.795	22.998	19.59	17.505	4.642	1.586	0.789	-0.8398	-1.1582	-1.509	-2.666	-1.732	-1.524	-1.022	-0.716	0.22	-0.49	-0.76	-0.33			564.1	31.367	31.32	31.339	31.424	31.281	31.32	27.549	27.181	27.241	18.033	18.013	4.242	4.324	3.863	-0.334	-0.129
39.2	98.34	98.269	97.108	90.57	89.315	89.268	74.865	71.815	70.795	47.985	47.517	45.772	22.978	19.579	17.478	4.626	1.57	0.7734	-0.8535	-1.1688	-1.519	-2.67	-1.75	-1.528	-1.027	-0.716	0.22	-0.49	-0.77	-0.32			564.2	31.361	31.316	31.349	31.42	31.277	31.32	27.543	27.185	27.241	18.038	18.023	4.236	4.324	3.869	-0.338	-0.139
39.3	98.342	98.265	97.093	90.572	89.306	89.258	74.865	71.808	70.787	47.974	47.501	45.755	22.966	19.565	17.464	4.605	1.557	0.7558	-0.8593	-1.1699	-1.529	-2.672	-1.753	-1.538	-1.031	-0.726	0.22	-0.5	-0.78	-0.32			564.3	31.361	31.306	31.345	31.424	31.271	31.32	27.539	27.191	27.235	18.035	18.023	4.242	4.34	3.869	-0.322	-0.139
39.4	98.337	98.265	97.078	90.553	89.295	89.237	74.861	71.818	70.777	47.98	47.491	45.734	22.971	19.549	17.445	4.586	1.532	0.7343	-0.873	-1.1758	-1.538	-2.66	-1.759	-1.547	-1.042	-0.716	0.22	-0.5	-0.78	-0.33			564.4	31.361	31.297	31.336	31.43	31.271	31.31	27.539	27.187	27.231	18.035	18.023	4.265	4.34	3.859	-0.322	-0.141
39.5	98.322	98.246	97.067	90.552	89.291	89.232	74.859	71.805	70.761	47.976	47.488	45.727	22.951	19.536	17.425	4.566	1.506	0.7297	-0.8789	-1.1856	-1.549	-2.666	-1.763	-1.557	-1.053	-0.716	0.22	-0.51	-0.79	-0.33			564.5	31.367	31.301	31.33	31.42	31.275	31.305	27.539	27.172	27.215	18.035	18.022	4.275	4.336	3.859	-0.332	-0.125
39.6	98.317	98.235	97.067	90.547	89.285	89.222	74.861	71.799	70.76	47.967	47.471	45.707	22.937	19.52	17.405	4.55	1.496	0.7089	-0.8894	-1.1797	-1.56	-2.666	-1.769	-1.567	-1.063	-0.716	0.22	-0.52	-0.79	-0.31			564.6	31.361	31.312	31.336	31.416	31.289	31.314	27.529	27.162	27.229	18.041	18.033	4.285	4.33	3.873	-0.349	-0.115
39.7	98.297	98.212	97.052	90.531	89.271	89.218	74.855	71.799	70.756	47.957	47.46	45.687	22.921	19.506	17.384	4.536	1.477	0.6894	-0.8906	-1.1953	-1.566	-2.666	-1.773	-1.577	-1.068	-0.716	0.23	-0.52	-0.8	-0.31			564.7	31.357	31.299	31.33	31.399	31.306	31.314	27.529	27.14	27.239	18.033	18.039	4.281	4.33	3.869	-0.354	-0.114
39.8	98.294	98.215	97.026	90.521	89.264	89.203	74.855	71.799	70.746	47.947	47.45	45.666	22.918	19.489	17.369	4.519	1.456	0.6699	-0.8964	-1.1895	-1.57	-2.67	-1.779	-1.583	-1.063	-0.72	0.23	-0.52	-0.8	-0.31			564.8	31.351	31.299	31.336	31.402	31.322	31.315	27.519	27.125	27.26	18.029	18.029	4.275	4.334	3.869	-0.363	-0.103
39.9	98.281	98.21	97.027	90.527	89.241	89.192	74.85	71.801	70.73	47.941	47.437	45.647	22.892	19.479	17.351	4.502	1.436	0.6496	-0.8945	-1.1953	-1.57	-2.676	-1.779	-1.583	-1.072	-0.726	0.22	-0.53	-0.8	-0.32			564.9	31.357	31.305	31.326	31.412	31.326	31.322	27.515	27.127	27.28	18.023	18.023	4.271	4.34	3.859	-0.363	-0.107
40	98.29	98.216	97.011	90.517	89.24	89.191	74.846	71.8	70.726	47.926	47.431	45.637	22.891	19.465	17.33	4.476	1.416	0.6445	-0.9062	-1.1992	-1.575	-2.676	-1.784	-1.587	-1.078	-0.726	0.22	-0.54	-0.8	-0.32			565	31.351	31.301	31.32	31.418	31.339	31.322	27.535	27.111	27.305	18.033	18.033	4.256	4.344	3.849	-0.359	-0.115
40.1	98.297	98.221	96.983	90.521	89.231	89.193	74.832	71.789	70.71	47.906	47.421	45.621	22.877	19.454	17.315	4.456	1.408	0.6308	-0.9003	-1.2051	-1.579	-2.68	-1.791	-1.598	-1.082	-0.726	0.22	-0.54	-0.8	-0.32			565.1	31.351	31.285	31.326	31.423	31.355	31.326	27.541	27.097	27.305	18.034	18.029	4.25	4.354	3.853	-0.359	-0.105
40.2	98.286	98.21	96.977	90.527	89.215	89.173	74.826	71.789	70.709	47.9	47.411	45.611	22.861	19.456	17.298	4.431	1.388	0.6211	-0.9101	-1.2051	-1.589	-2.69	-1.794	-1.608	-1.082	-0.726	0.22	-0.55	-0.81	-0.31			565.2	31.357	31.271	31.32	31.434	31.365	31.322	27.55	27.08	27.301	18.035	18.033	4.25	4.359	3.854	-0.361	-0.105
40.3	98.281	98.225	96.967	90.527	89.199	89.162	74.826	71.789	70.709	47.886	47.401	45.601	22.863	19.435	17.285	4.41	1.363	0.6015	-0.9199	-1.209	-1.595	-2.697	-1.8	-1.614	-1.092	-0.726	0.21	-0.56	-0.82	-0.31			565.3	31.351	31.267	31.326	31.43	31.365	31.322	27.551	27.07	27.3	18.045	18.039	4.254	4.346	3.846	-0.365	-0.1
40.4	98.273	98.234	96.964	90.526	89.195	89.152	74.825	71.775	70.699	47.875	47.39	45.586	22.849	19.418	17.269	4.396	1.367	0.5812	-0.9199	-1.2188	-1.599	-2.697	-1.8	-1.618	-1.098	-0.73	0.22	-0.55	-0.82	-0.31			565.4	31.351	31.258	31.332	31.428	31.371	31.322	27.558	27.049	27.317	18.045	18.029	4.25	4.34	3.855	-0.364	-0.105
40.5	98.267	98.254	96.936	90.527	89.188	89.153	74.81	71.769	70.701	47.859	47.386	45.567	22.834	19.409	17.255	4.376	1.348	0.5605	-0.9296	-1.2285	-1.609	-2.697	-1.8	-1.627	-1.102	-0.736	0.22	-0.56	-0.83	-0.31			565.5	31.356	31.252	31.328	31.43	31.366	31.322	27.562	27.034	27.326	18.047	18.019	4.24	4.33	3.853	-0.359	-0.1
40.6	98.252	98.261	96.927	90.537	89.188	89.136	74.795	71.764	70.691	47.845	47.37	45.551	22.819	19.399	17.235	4.369	1.332	0.5547	-0.9402	-1.2344	-1.619	-2.697	-1.8	-1.633	-1.113	-0.736	0.22	-0.56	-0.83	-0.31			565.6	31.361	31.262	31.317	31.428	31.38	31.318	27.572	27.045	27.321	18.05	18.029	4.239	4.324	3.857	-0.353	-0.105
40.7	98.241	98.25	96.913	90.536	89.178	89.142	74.785	71.769	70.681	47.826	47.361	45.547	22.802	19.389	17.218	4.359	1.322	0.541	-0.9472	-1.2391	-1.626	-2.697	-1.804	-1.624	-1.109	-0.74	0.23	-0.58	-0.83	-0.31			565.7	31.353	31.267	31.316	31.434	31.384	31.306	27.572	27.049	27.325	18.047	18.019	4.242	4.32	3.863	-0.353	-0.109
40.8	98.236	98.255	96.9	90.543	89.174	89.132	74.781	71.765	70.672	47.797	47.361	45.531	22.789	19.379	17.205	4.336	1.313	0.5304	-0.9433	-1.2461	-1.626	-2.697	-1.824	-1.627	-1.123	-0.746	0.23	-0.59	-0.83	-0.31			565.8	31.341	31.26	31.31	31.44	31.384	31.312	27.578	27.078	27.33	18.031	18.019	4.236	4.315	3.859	-0.351	-0.105
40.9	98.232	98.235	96.89	90.546	89.166	89.123	74.766	71.752	70.661	47.781	47.347	45.52	22.773	19.356	17.185	4.32	1.298	0.5097	-0.9589	-1.2461	-1.63	-2.697	-1.83	-1.637	-1.129	-0.749	0.21	-0.6	-0.84	-0.31			565.9	31.337	31.265	31.306	31.434	31.38	31.316	27.572	27.116	27.346	18.021	18.013	4.236	4.324	3.858	-0.336	-0.1
41	98.226	98.23	96.888	90.557	89.151	89.113	74.755	71.754	70.65	47.765	47.33	45.52	22.759	19.349	17.165	4.306	1.281	0.4902	-0.9687	-1.25	-1.636	-2.697	-1.82	-1.643	-1.133	-0.755	0.22	-0.61	-0.84	-0.31			566	31.332	31.269	31.291	31.435	31.38	31.326	27.572	27.148	27.348	18.025	18.013	4.236	4.322	3.865	-0.325	-0.103
41.1	98.221	98.214	96.877	90.553	89.124	89.106	74.744	71.75	70.637	47.75	47.316	45.51	22.744	19.338	17.144	4.291	1.268	0.4707	-0.9687	-1.2598	-1.63	-2.701	-1.824	-1.647	-1.143	-0.755	0.22	-0.61	-0.85	-0.31			566.1	31.316	31.269	31.291	31.442	31.38	31.332	27.578	27.176	27.354	18.025	18.013	4.238	4.323	3.861	-0.328	-0.109
41.2	98.222	98.207	96.872	90.544	89.119	89.115	74.725	71.74	70.609	47.726	47.3	45.496	22.733	19.325	17.125	4.285	1.252	0.4648	-0.9785	-1.2656	-1.636	-2.707	-1.83	-1.653	-1.152	-0.755	0.22	-0.62	-0.85	-0.32			566.2	31.31	31.273	31.291	31.436	31.377	31.326	27.578	27.202	27.344	18.013	18.011	4.23	4.324	3.865	-0.318	-0.119
41.3	98.217	98.2	96.862	90.557	89.106	89.113	74.715	71.74	70.599	47.707	47.29	45.481	22.722	19.309	17.105	4.266	1.238	0.4504	-0.9882	-1.2656	-1.636	-2.707	-1.834	-1.658	-1.158	-0.759	0.22	-0.63	-0.85	-0.32			566.3	31.31	31.279	31.291	31.434	31.361	31.332	27.588	27.222	27.362	18.019	18.022	4.228	4.324	3.871	-0.318	-0.115
41.4	98.218	98.175	96.847	90.558	89.09	89.097	74.695	71.735	70.58	47.681	47.292	45.481	22.709	19.295	17.093	4.259	1.223	0.4297	-0.989	-1.2559	-1.64	-2.697	-1.839	-1.665	-1.152	-0.765	0.23	-0.64	-0.86	-0.33			566.4	31.31	31.279	31.291	31.444	31.361	31.336	27.588	27.242	27.369	18.006	18.023	4.235	4.328	3.871	-0.324	-0.115
41.5	98.201	98.16	96.839	90.56	89.086	89.092	74.685	71.719	70.57	47.655	47.279	45.47	22.693	19.28	17.085	4.246	1.212	0.4101	-1	-1.2598	-1.646	-2.711	-1.853	-1.668	-1.162	-0.765	0.22	-0.65	-0.86	-0.33			566.5	31.3	31.279	31.291	31.44	31.361	31.33	27.601	27.249	27.379	17.988	18.023	4.242	4.334	3.875	-0.314	-0.114
41.6	98.196	98.153	96.833	90.572	89.08	89.078	74.676	71.719	70.55	47.635	47.262	45.459	22.679	19.27	17.061	4.23	1.197	0.3945	-1.0097	-1.2656	-1.65	-2.707	-1.863	-1.678	-1.168	-0.765	0.21	-0.66	-0.87	-0.33			566.6	31.3	31.275	31.3	31.444	31.361	31.33	27.607	27.258	27.385	17.994	18.023	4.246	4.344	3.889	-0.308	-0.115
41.7	98.176	98.13	96.816	90.562	89.069	89.065	74.67	71.715	70.539	47.595	47.261	45.449	22.664	19.259	17.023	4.22	1.178	0.3808	-1.0234	-1.2656	-1.656	-2.721	-1.869	-1.698	-1.173	-0.769	0.21	-0.67	-0.88	-0.34			566.7	31.314	31.279	31.296	31.449	31.355	31.33	27.607	27.271	27.391	17.984	18.027	4.252	4.354	3.904	-0.308	-0.115
41.8	98.173	98.121	96.79	90.576	89.069	89.052	74.666	71.709	70.533	47.58	47.251	45.449	22.637	19.245	17.003	4.211	1.162	0.3664	-1.039	-1.2793	-1.659	-2.727	-1.873	-1.708	-1.18	-0.775	0.22	-0.67	-0.87	-0.34			566.8	31.32	31.279	31.291	31.44	31.361	31.32	27.597	27.282	27.384	17.984	18.043	4.242	4.364	3.9	-0.304	-0.102
41.9	98.17	98.11	96.776	90.578	89.065	89.043	74.656	71.709	70.519	47.556	47.251	45.436	22.629	19.229	16.983	4.205	1.158	0.3398	-1.0488	-1.2852	-1.669	-2.731	-1.884	-1.713	-1.184	-0.775	0.22	-0.67	-0.88	-0.34			566.9	31.32	31.279	31.291	31.444	31.361	31.324	27.592	27.299	27.381	17.99	18.043	4.242	4.371	3.9	-0.298	-0.096
42	98.157	98.099	96.767	90.577	89.049	89.032	74.641	71.699	70.51	47.525	47.241	45.416	22.609	19.215	16.962	4.2	1.142	0.3242	-1.0585	-1.2852	-1.675	-2.74	-1.89	-1.717	-1.189	-0.775	0.22	-0.68	-0.89	-0.35			567	31.316	31.275	31.291	31.453	31.351	31.33	27.592	27.291	27.375	17.978	18.053	4.246	4.371	3.904	-0.308	-0.086
42.1	98.16	98.103	96.763	90.584	89.045	89.021	74.626	71.699	70.49	47.496	47.232	45.4	22.593	19.2	16.943	4.189	1.131	0.3203	-1.0593	-1.2754	-1.679	-2.75	-1.894	-1.723	-1.193	-0.779	0.22	-0.69	-0.9	-0.35			567.1	31.322	31.269	31.287	31.459	31.351	31.33	27.607	27.267	27.367	17.973	18.064	4.242	4.365	3.91	-0.308	-0.096
42.2	98.185	98.12	96.77	90.594	89.035	89.013	74.615	71.694	70.48	47.47	47.232	45.39	22.567	19.19	16.927	4.175	1.121	0.3039	-1.0703	-1.2754	-1.685	-2.756	-1.9	-1.737	-1.203	-0.785	0.21	-0.7	-0.91	-0.36			567.2	31.31	31.265	31.281	31.449	31.355	31.32	27.599	27.254	27.362	17.97	18.06	4.242	4.371	3.898	-0.308	-0.085
42.3	98.189	98.119	96.767	90.572	89.018	88.993	74.605	71.678	70.461	47.447	47.217	45.385	22.558	19.179	16.917	4.16	1.107	0.289	-1.08	-1.2754	-1.685	-2.756	-1.914	-1.743	-1.209	-0.785	0.21	-0.71	-0.93	-0.36			567.3	31.31	31.26	31.281	31.453	31.371	31.32	27.595	27.24	27.352	17.978	18.064	4.246	4.385	3.903	-0.308	-0.074
42.4	98.174	98.122	96.763	90.564	89.018	88.978	74.584	71.68	70.441	47.416	47.2	45.369	22.539	19.168	16.893	4.15	1.092	0.2695	-1.0898	-1.2754	-1.675	-2.76	-1.919	-1.747	-1.203	-0.785	0.22	-0.72	-0.94	-0.37			567.4	31.31	31.252	31.291	31.459	31.371	31.31	27.601	27.23	27.352	18	18.064	4.252	4.391	3.9	-0.298	-0.074
42.5	98.173	98.114	96.748	90.551	89.008	88.958	74.564	71.67	70.422	47.386	47.191	45.363	22.523	19.159	16.876	4.14	1.092	0.25	-1.0898	-1.2754	-1.68	-2.77	-1.923	-1.757	-1.209	-0.789	0.22	-0.73	-0.95	-0.37			567.5	31.31	31.242	31.296	31.459	31.371	31.31	27.601	27.23	27.352	17.98	18.058	4.242	4.391	3.91	-0.298	-0.074
42.6	98.159	98.129	96.727	90.546	88.994	88.931	74.549	71.67	70.411	47.347	47.181	45.359	22.513	19.135	16.863	4.126	1.082	0.2343	-1.0996	-1.2793	-1.687	-2.777	-1.929	-1.768	-1.213	-0.796	0.21	-0.73	-0.95	-0.38			567.6	31.306	31.235	31.293	31.459	31.371	31.32	27.601	27.23	27.347	17.97	18.052	4.242	4.391	3.914	-0.304	-0.074
42.7	98.16	98.12	96.722	90.541	88.987	88.922	74.535	71.664	70.388	47.316	47.181	45.346	22.488	19.125	16.847	4.109	1.071	0.2297	-1.1093	-1.2852	-1.687	-2.781	-1.933	-1.778	-1.223	-0.796	0.22	-0.74	-0.97	-0.38			567.7	31.3	31.236	31.286	31.464	31.38	31.324	27.602	27.23	27.345	17.97	18.052	4.242	4.381	3.906	-0.298	-0.076
42.8	98.148	98.125	96.73	90.531	88.97	88.895	74.506	71.666	70.369	47.289	47.171	45.33	22.471	19.11	16.828	4.099	1.061	0.2129	-1.1152	-1.2852	-1.681	-2.787	-1.939	-1.774	-1.232	-0.796	0.22	-0.73	-0.98	-0.4			567.8	31.296	31.236	31.285	31.461	31.377	31.334	27.603	27.23	27.352	17.97	18.049	4.242	4.381	3.9	-0.298	-0.066
42.9	98.138	98.148	96.741	90.521	88.969	88.877	74.486	71.659	70.353	47.269	47.171	45.329	22.457	19.09	16.818	4.089	1.057	0.2031	-1.1289	-1.2754	-1.687	-2.791	-1.943	-1.778	-1.242	-0.796	0.23	-0.75	-1	-0.4			567.9	31.291	31.236	31.285	31.465	31.371	31.34	27.607	27.226	27.352	17.961	18.049	4.252	4.381	3.904	-0.298	-0.06
43	98.123	98.164	96.736	90.521	88.955	88.868	74.471	71.648	70.34	47.246	47.161	45.309	22.441	19.075	16.804	4.076	1.041	0.1894	-1.1386	-1.2754	-1.691	-2.801	-1.953	-1.784	-1.253	-0.79	0.24	-0.74	-1.01	-0.4			568	31.302	31.226	31.285	31.471	31.371	31.335	27.613	27.22	27.346	17.961	18.062	4.252	4.385	3.91	-0.295	-0.057
43.1	98.132	98.159	96.722	90.507	88.946	88.861	74.454	71.648	70.306	47.217	47.152	45.305	22.431	19.059	16.788	4.06	1.031	0.1855	-1.1394	-1.2754	-1.697	-2.807	-1.959	-1.784	-1.264	-0.796	0.23	-0.75	-1.02	-0.41			568.1	31.312	31.226	31.275	31.461	31.371	31.346	27.623	27.22	27.356	17.951	18.062	4.252	4.391	3.91	-0.289	-0.06
43.2	98.146	98.174	96.717	90.498	88.93	88.847	74.428	71.648	70.285	47.185	47.151	45.289	22.421	19.049	16.777	4.047	1.021	0.1718	-1.1562	-1.2754	-1.697	-2.801	-1.959	-1.778	-1.27	-0.8	0.24	-0.76	-1.03	-0.41			568.2	31.308	31.217	31.281	31.475	31.371	31.355	27.617	27.211	27.362	17.947	18.058	4.242	4.391	3.91	-0.289	-0.056
43.3	98.134	98.171	96.692	90.486	88.92	88.847	74.414	71.639	70.26	47.16	47.136	45.279	22.412	19.04	16.767	4.03	1.012	0.1554	-1.1464	-1.2754	-1.7	-2.807	-1.963	-1.784	-1.273	-0.806	0.23	-0.77	-1.03	-0.41			568.3	31.308	31.221	31.287	31.481	31.371	31.355	27.617	27.205	27.352	17.941	18.058	4.242	4.391	3.91	-0.289	-0.049
43.4	98.119	98.164	96.686	90.481	88.91	88.842	74.394	71.639	70.24	47.146	47.13	45.266	22.402	19.026	16.757	4.015	1.002	0.1504	-1.1503	-1.2754	-1.706	-2.807	-1.97	-1.788	-1.283	-0.806	0.23	-0.78	-1.02	-0.43			568.4	31.298	31.226	31.281	31.477	31.375	31.361	27.621	27.211	27.352	17.931	18.063	4.246	4.391	3.91	-0.285	-0.055
43.5	98.107	98.159	96.677	90.471	88.905	88.818	74.375	71.639	70.224	47.131	47.12	45.249	22.391	19.02	16.748	4	0.991	0.1308	-1.1699	-1.2696	-1.706	-2.811	-1.97	-1.793	-1.293	-0.8	0.24	-0.79	-1.03	-0.43			568.5	31.296	31.226	31.287	31.471	31.377	31.355	27.627	27.211	27.352	17.931	18.07	4.252	4.381	3.9	-0.285	-0.049
43.6	98.128	98.15	96.666	90.48	88.895	88.817	74.359	71.641	70.2	47.117	47.12	45.234	22.38	19.009	16.734	3.99	0.99	0.125	-1.1796	-1.2715	-1.706	-2.82	-1.984	-1.797	-1.299	-0.806	0.24	-0.79	-1.04	-0.44			568.6	31.3	31.224	31.277	31.475	31.384	31.361	27.627	27.205	27.348	17.931	18.07	4.24	4.381	3.904	-0.285	-0.045
43.7	98.148	98.134	96.657	90.48	88.885	88.808	74.346	71.63	70.183	47.088	47.111	45.231	22.371	18.999	16.714	3.99	0.971	0.1113	-1.1894	-1.2696	-1.71	-2.826	-1.99	-1.803	-1.303	-0.806	0.24	-0.79	-1.03	-0.44			568.7	31.296	31.215	31.281	31.471	31.386	31.365	27.627	27.211	27.346	17.931	18.07	4.244	4.381	3.91	-0.284	-0.035
43.8	98.146	98.125	96.62	90.487	88.874	88.787	74.326	71.625	70.17	47.065	47.113	45.217	22.357	18.989	16.697	3.98	0.971	0.0949	-1.1953	-1.2656	-1.716	-2.83	-1.994	-1.803	-1.322	-0.806	0.24	-0.8	-1.04	-0.45			568.8	31.287	31.205	31.276	31.471	31.38	31.371	27.627	27.211	27.352	17.931	18.074	4.254	4.385	3.91	-0.287	-0.029
43.9	98.153	98.134	96.625	90.486	88.864	88.768	74.305	71.613	70.14	47.049	47.098	45.201	22.336	18.991	16.673	3.97	0.961	0.08	-1.1992	-1.2656	-1.72	-2.84	-2	-1.793	-1.322	-0.81	0.24	-0.82	-1.05	-0.46			568.9	31.277	31.209	31.275	31.471	31.38	31.371	27.631	27.205	27.338	17.931	18.07	4.26	4.391	3.914	-0.287	-0.029
44	98.138	98.136	96.606	90.476	88.848	88.756	74.285	71.615	70.123	47.039	47.091	45.192	22.332	18.981	16.658	3.96	0.951	0.0644	-1.1992	-1.2656	-1.726	-2.846	-2.003	-1.797	-1.333	-0.826	0.24	-0.81	-1.05	-0.47			569	31.281	31.217	31.279	31.471	31.38	31.371	27.627	27.211	27.332	17.931	18.07	4.25	4.391	3.92	-0.287	-0.039
44.1	98.137	98.123	96.601	90.468	88.844	88.763	74.265	71.599	70.109	47.015	47.091	45.192	22.322	18.971	16.648	3.945	0.938	0.0605	-1.2089	-1.2656	-1.736	-2.85	-2.013	-1.813	-1.344	-0.83	0.25	-0.81	-1.06	-0.48			569.1	31.287	31.217	31.275	31.475	31.371	31.361	27.617	27.215	27.332	17.935	18.06	4.26	4.387	3.914	-0.283	-0.039
44.2	98.137	98.12	96.616	90.457	88.836	88.742	74.244	71.59	70.094	47.01	47.085	45.181	22.316	18.958	16.638	3.935	0.921	0.041	-1.2195	-1.2656	-1.74	-2.861	-2.019	-1.817	-1.35	-0.835	0.24	-0.82	-1.06	-0.48			569.2	31.281	31.207	31.279	31.481	31.371	31.365	27.617	27.22	27.336	17.929	18.064	4.263	4.402	3.92	-0.277	-0.035
44.3	98.138	98.113	96.617	90.437	88.826	88.742	74.234	71.59	70.08	46.986	47.091	45.176	22.312	18.941	16.628	3.92	0.91	0.0254	-1.2265	-1.2559	-1.745	-2.857	-2.013	-1.823	-1.354	-0.835	0.24	-0.82	-1.08	-0.49			569.3	31.287	31.201	31.275	31.481	31.375	31.371	27.617	27.22	27.342	17.929	18.06	4.26	4.399	3.914	-0.277	-0.033
44.4	98.146	98.114	96.632	90.427	88.828	88.736	74.219	71.59	70.051	46.976	47.077	45.16	22.302	18.93	16.614	3.91	0.904	0.0148	-1.2343	-1.2559	-1.74	-2.861	-2.019	-1.813	-1.363	-0.83	0.24	-0.83	-1.09	-0.5			569.4	31.281	31.207	31.275	31.471	31.371	31.371	27.627	27.224	27.332	17.933	18.06	4.254	4.403	3.92	-0.283	-0.045
44.5	98.138	98.115	96.636	90.41	88.828	88.739	74.195	71.579	70.035	46.957	47.071	45.16	22.291	18.917	16.597	3.9	0.906	0.0097	-1.246	-1.2559	-1.745	-2.867	-2.023	-1.813	-1.369	-0.835	0.24	-0.83	-1.1	-0.5			569.5	31.289	31.201	31.277	31.471	31.371	31.371	27.627	27.219	27.336	17.929	18.064	4.256	4.4	3.92	-0.277	-0.039
44.6	98.158	98.101	96.64	90.412	88.819	88.732	74.185	71.578	70.021	46.935	47.071	45.147	22.281	18.901	16.583	3.886	0.891	-0.0059	-1.25	-1.2559	-1.755	-2.871	-2.029	-1.813	-1.373	-0.839	0.25	-0.84	-1.11	-0.5			569.6	31.278	31.197	31.271	31.475	31.371	31.371	27.623	27.219	27.334	17.92	18.058	4.265	4.4	3.92	-0.273	-0.035
44.7	98.171	98.13	96.634	90.398	88.815	88.739	74.17	71.568	70	46.922	47.06	45.131	22.281	18.901	16.568	3.879	0.881	-0.0157	-1.2597	-1.2559	-1.759	-2.877	-2.043	-1.813	-1.369	-0.845	0.25	-0.85	-1.12	-0.5			569.7	31.271	31.196	31.277	31.481	31.375	31.361	27.617	27.219	27.334	17.929	18.058	4.265	4.404	3.92	-0.267	-0.039
44.8	98.174	98.148	96.622	90.381	88.822	88.732	74.166	71.568	69.984	46.895	47.056	45.13	22.261	18.887	16.554	3.869	0.881	-0.0254	-1.2695	-1.2559	-1.755	-2.877	-2.039	-1.818	-1.373	-0.855	0.25	-0.85	-1.13	-0.51			569.8	31.281	31.185	31.267	31.481	31.38	31.361	27.621	27.219	27.344	17.92	18.062	4.271	4.41	3.914	-0.277	-0.039
44.9	98.167	98.156	96.603	90.371	88.801	88.741	74.144	71.568	69.97	46.875	47.05	45.119	22.261	18.871	16.529	3.855	0.871	-0.0391	-1.2792	-1.2598	-1.765	-2.871	-2.043	-1.825	-1.383	-0.859	0.24	-0.86	-1.14	-0.51			569.9	31.277	31.176	31.271	31.481	31.38	31.353	27.627	27.222	27.354	17.91	18.062	4.271	4.4	3.914	-0.273	-0.045
45	98.152	98.163	96.601	90.361	88.801	88.752	74.135	71.57	69.949	46.851	47.04	45.119	22.242	18.87	16.518	3.836	0.861	-0.0555	-1.2851	-1.2656	-1.77	-2.877	-2.048	-1.829	-1.389	-0.865	0.24	-0.86	-1.15	-0.52			570	31.271	31.176	31.267	31.485	31.38	31.359	27.627	27.228	27.35	17.914	18.072	4.271	4.4	3.92	-0.267	-0.039
45.1	98.136	98.165	96.597	90.36	88.794	88.761	74.119	71.566	69.933	46.836	47.03	45.106	22.232	18.86	16.507	3.82	0.85	-0.0606	-1.2792	-1.2656	-1.781	-2.881	-2.053	-1.834	-1.393	-0.86	0.24	-0.87	-1.16	-0.52			570.1	31.267	31.166	31.266	31.49	31.38	31.364	27.621	27.223	27.355	17.92	18.078	4.261	4.4	3.924	-0.263	-0.035
45.2	98.121	98.155	96.608	90.361	88.791	88.763	74.105	71.56	69.929	46.816	47.032	45.09	22.222	18.86	16.498	3.809	0.854	-0.0801	-1.2898	-1.2559	-1.777	-2.891	-2.06	-1.838	-1.398	-0.867	0.24	-0.87	-1.16	-0.52			570.2	31.267	31.17	31.259	31.486	31.38	31.371	27.627	27.234	27.362	17.91	18.082	4.265	4.4	3.92	-0.269	-0.025
45.3	98.092	98.164	96.611	90.351	88.782	88.771	74.095	71.549	69.92	46.803	47.032	45.09	22.208	18.846	16.484	3.795	0.854	-0.0957	-1.2968	-1.2656	-1.777	-2.887	-2.06	-1.844	-1.403	-0.871	0.24	-0.87	-1.16	-0.53			570.3	31.257	31.166	31.265	31.485	31.38	31.371	27.617	27.23	27.362	17.91	18.078	4.271	4.395	3.92	-0.269	-0.029
45.4	98.095	98.179	96.616	90.351	88.776	88.779	74.074	71.545	69.9	46.787	47.032	45.08	22.191	18.831	16.472	3.791	0.85	-0.0957	-1.3046	-1.2559	-1.781	-2.887	-2.064	-1.833	-1.41	-0.88	0.24	-0.87	-1.17	-0.53			570.4	31.261	31.166	31.255	31.49	31.371	31.371	27.617	27.224	27.366	17.914	18.078	4.261	4.4	3.915	-0.265	-0.029
45.5	98.084	98.18	96.621	90.351	88.775	88.768	74.068	71.539	69.881	46.776	47.021	45.07	22.195	18.821	16.464	3.777	0.848	-0.1055	-1.3203	-1.2606	-1.79	-2.891	-2.07	-1.836	-1.41	-0.886	0.24	-0.88	-1.17	-0.54			570.5	31.257	31.156	31.255	31.49	31.371	31.371	27.622	27.23	27.362	17.91	18.072	4.265	4.4	3.922	-0.269	-0.034
45.6	98.078	98.187	96.606	90.357	88.774	88.758	74.064	71.539	69.861	46.761	47.017	45.065	22.191	18.821	16.449	3.761	0.836	-0.1161	-1.33	-1.2676	-1.796	-2.897	-2.07	-1.842	-1.41	-0.89	0.23	-0.89	-1.18	-0.54			570.6	31.257	31.155	31.25	31.49	31.371	31.371	27.629	27.23	27.362	17.91	18.078	4.271	4.4	3.922	-0.265	-0.023
45.7	98.08	98.191	96.564	90.351	88.776	88.753	74.045	71.539	69.851	46.736	47.011	45.059	22.181	18.806	16.438	3.747	0.832	-0.1211	-1.3457	-1.2676	-1.79	-2.901	-2.074	-1.846	-1.404	-0.9	0.23	-0.88	-1.19	-0.54			570.7	31.252	31.148	31.255	31.49	31.371	31.378	27.623	27.224	27.366	17.904	18.068	4.275	4.395	3.91	-0.259	-0.029
45.8	98.097	98.18	96.552	90.347	88.761	88.752	74.035	71.539	69.842	46.726	47.007	45.045	22.171	18.79	16.427	3.726	0.818	-0.1368	-1.3496	-1.2676	-1.8	-2.898	-2.08	-1.856	-1.41	-0.906	0.24	-0.89	-1.2	-0.56			570.8	31.257	31.152	31.246	31.494	31.371	31.359	27.638	27.23	27.371	17.914	18.073	4.281	4.4	3.914	-0.259	-0.025
45.9	98.086	98.189	96.545	90.34	88.76	88.737	74.025	71.538	69.831	46.717	47.001	45.041	22.162	18.79	16.417	3.711	0.803	-0.1465	-1.3593	-1.2676	-1.806	-2.902	-2.084	-1.862	-1.414	-0.91	0.24	-0.89	-1.21	-0.55			570.9	31.247	31.146	31.246	31.5	31.371	31.371	27.629	27.22	27.362	17.915	18.07	4.275	4.391	3.92	-0.255	-0.029
46	98.091	98.164	96.525	90.338	88.754	88.736	74.019	71.539	69.82	46.703	47	45.031	22.152	18.776	16.398	3.707	0.797	-0.1563	-1.3652	-1.2676	-1.81	-2.908	-2.089	-1.852	-1.42	-0.919	0.23	-0.89	-1.22	-0.55			571	31.25	31.14	31.24	31.49	31.371	31.371	27.633	27.224	27.366	17.912	18.074	4.281	4.391	3.914	-0.257	-0.025
46.1	98.086	98.144	96.511	90.332	88.761	88.736	74.025	71.539	69.81	46.686	46.986	45.031	22.141	18.766	16.388	3.687	0.788	-0.1661	-1.3691	-1.2676	-1.816	-2.908	-2.093	-1.856	-1.424	-0.925	0.23	-0.9	-1.22	-0.57			571.1	31.246	31.142	31.248	31.49	31.371	31.371	27.629	27.22	27.371	17.916	18.07	4.271	4.385	3.92	-0.254	-0.029
46.2	98.077	98.118	96.49	90.327	88.764	88.732	74.016	71.539	69.789	46.676	46.982	45.031	22.134	18.75	16.378	3.667	0.775	-0.168	-1.375	-1.2676	-1.82	-2.916	-2.103	-1.866	-1.43	-0.929	0.23	-0.9	-1.23	-0.57			571.2	31.236	31.127	31.247	31.49	31.371	31.371	27.633	27.224	27.362	17.922	18.064	4.275	4.391	3.914	-0.254	-0.025
46.3	98.066	98.101	96.48	90.32	88.776	88.716	74.005	71.529	69.779	46.666	46.982	45.02	22.13	18.749	16.375	3.66	0.781	-0.1797	-1.3789	-1.2676	-1.82	-2.928	-2.109	-1.872	-1.43	-0.94	0.23	-0.9	-1.23	-0.57			571.3	31.24	31.127	31.24	31.49	31.375	31.371	27.633	27.22	27.362	17.91	18.07	4.281	4.385	3.92	-0.248	-0.029
46.4	98.057	98.078	96.466	90.307	88.776	88.722	73.984	71.529	69.769	46.652	46.978	45.006	22.121	18.745	16.358	3.646	0.775	-0.1883	-1.3847	-1.2676	-1.831	-2.932	-2.113	-1.876	-1.434	-0.947	0.24	-0.91	-1.24	-0.57			571.4	31.246	31.121	31.236	31.494	31.38	31.359	27.638	27.224	27.362	17.914	18.064	4.286	4.391	3.924	-0.248	-0.025
46.5	98.038	98.083	96.445	90.307	88.781	88.726	73.975	71.529	69.771	46.633	46.962	45	22.123	18.729	16.343	3.636	0.775	-0.2051	-1.3894	-1.2676	-1.841	-2.932	-2.119	-1.883	-1.439	-0.951	0.24	-0.91	-1.25	-0.57			571.5	31.24	31.126	31.236	31.5	31.39	31.359	27.629	27.219	27.356	17.914	18.062	4.281	4.391	3.92	-0.257	-0.029
46.6	98.031	98.068	96.429	90.302	88.78	88.722	73.975	71.529	69.771	46.617	46.961	44.99	22.101	18.727	16.328	3.617	0.775	-0.2188	-1.3964	-1.2715	-1.851	-2.938	-2.119	-1.887	-1.439	-0.956	0.23	-0.93	-1.26	-0.58			571.6	31.248	31.125	31.23	31.5	31.39	31.359	27.633	27.222	27.366	17.92	18.068	4.281	4.391	3.92	-0.254	-0.029
46.7	98.03	98.062	96.425	90.301	88.776	88.701	73.965	71.529	69.761	46.606	46.96	44.99	22.103	18.711	16.314	3.61	0.768	-0.2286	-1.4003	-1.2774	-1.857	-2.941	-2.119	-1.893	-1.439	-0.956	0.23	-0.94	-1.26	-0.58			571.7	31.226	31.115	31.236	31.5	31.39	31.359	27.638	27.233	27.371	17.914	18.062	4.285	4.395	3.924	-0.257	-0.025
46.8	98.031	98.062	96.431	90.301	88.781	88.681	73.955	71.528	69.754	46.586	46.956	44.99	22.093	18.701	16.294	3.599	0.762	-0.2442	-1.4062	-1.2774	-1.861	-2.947	-2.119	-1.897	-1.439	-0.96	0.23	-0.95	-1.27	-0.59			571.8	31.228	31.109	31.226	31.504	31.39	31.359	27.642	27.23	27.366	17.92	18.068	4.291	4.389	3.92	-0.257	-0.025
46.9	98.036	98.057	96.42	90.295	88.78	88.672	73.955	71.525	69.76	46.572	46.95	44.98	22.084	18.696	16.279	3.589	0.76	-0.2586	-1.4062	-1.2696	-1.87	-2.951	-2.123	-1.903	-1.439	-0.966	0.23	-0.95	-1.28	-0.59			571.9	31.228	31.115	31.216	31.51	31.39	31.359	27.648	27.224	27.375	17.924	18.062	4.281	4.389	3.924	-0.254	-0.019
47	98.037	98.055	96.411	90.28	88.785	88.673	73.949	71.519	69.74	46.566	46.946	44.979	22.073	18.676	16.268	3.586	0.762	-0.2754	-1.4101	-1.2754	-1.88	-2.962	-2.133	-1.893	-1.439	-0.97	0.24	-0.96	-1.28	-0.59			572	31.222	31.109	31.22	31.51	31.39	31.359	27.648	27.234	27.381	17.92	18.058	4.285	4.389	3.93	-0.257	-0.029
47.1	98.037	98.038	96.402	90.273	88.79	88.662	73.95	71.516	69.74	46.547	46.927	44.965	22.062	18.67	16.253	3.57	0.748	-0.2891	-1.416	-1.2793	-1.89	-2.969	-2.144	-1.897	-1.439	-0.976	0.23	-0.96	-1.28	-0.6			572.1	31.228	31.105	31.226	31.51	31.39	31.359	27.64	27.23	27.369	17.91	18.062	4.291	4.383	3.92	-0.257	-0.029
47.2	98.048	98.037	96.392	90.271	88.787	88.632	73.943	71.51	69.73	46.533	46.916	44.959	22.062	18.657	16.238	3.556	0.712	-0.295	-1.4199	-1.2852	-1.896	-2.961	-2.154	-1.903	-1.443	-0.976	0.23	-0.97	-1.28	-0.61			572.2	31.218	31.105	31.226	31.51	31.39	31.364	27.646	27.234	27.373	17.914	18.058	4.295	4.389	3.924	-0.254	-0.034
47.3	98.031	98.039	96.385	90.262	88.778	88.621	73.934	71.51	69.72	46.517	46.911	44.957	22.048	18.636	16.224	3.546	0.669	-0.3086	-1.4257	-1.2754	-1.9	-2.971	-2.173	-1.903	-1.449	-0.98	0.23	-0.98	-1.29	-0.6			572.3	31.211	31.099	31.216	31.51	31.39	31.371	27.646	27.24	27.379	17.91	18.058	4.291	4.389	3.92	-0.257	-0.027
47.4	98.038	98.048	96.386	90.265	88.775	88.605	73.935	71.509	69.711	46.503	46.907	44.942	22.029	18.629	16.208	3.529	0.521	-0.325	-1.4296	-1.2754	-1.911	-2.977	-2.183	-1.903	-1.449	-0.986	0.23	-0.98	-1.3	-0.61			572.4	31.216	31.096	31.218	31.51	31.39	31.371	27.646	27.234	27.384	17.91	18.053	4.291	4.393	3.924	-0.257	-0.023
47.5	98.051	98.049	96.381	90.262	88.774	88.597	73.926	71.508	69.701	46.486	46.902	44.941	22.013	18.62	16.194	3.525	0.218	-0.3399	-1.4257	-1.2793	-1.921	-2.981	-2.193	-1.893	-1.449	-0.99	0.23	-0.98	-1.3	-0.61			572.5	31.22	31.101	31.214	31.51	31.39	31.371	27.646	27.244	27.381	17.904	18.054	4.285	4.389	3.931	-0.265	-0.029
47.6	98.058	98.044	96.37	90.261	88.772	88.597	73.922	71.508	69.7	46.482	46.902	44.94	22.004	18.616	16.183	3.505	-0.107	-0.3457	-1.4296	-1.2852	-1.931	-2.99	-2.193	-1.897	-1.449	-0.999	0.23	-0.98	-1.31	-0.61			572.6	31.216	31.097	31.214	31.51	31.39	31.371	27.641	27.24	27.381	17.91	18.064	4.291	4.389	3.926	-0.259	-0.029
47.7	98.053	98.047	96.375	90.262	88.761	88.582	73.91	71.494	69.689	46.467	46.892	44.93	21.989	18.596	16.167	3.49	-0.312	-0.3594	-1.4257	-1.2852	-1.941	-2.996	-2.199	-1.903	-1.449	-0.999	0.23	-0.99	-1.31	-0.61			572.7	31.216	31.097	31.209	31.51	31.39	31.371	27.648	27.244	27.371	17.91	18.07	4.295	4.379	3.931	-0.256	-0.035
47.8	98.052	98.035	96.356	90.258	88.764	88.568	73.912	71.49	69.689	46.457	46.891	44.93	21.982	18.586	16.158	3.487	-0.324	-0.3653	-1.4296	-1.2891	-1.947	-3	-2.207	-1.903	-1.449	-1.005	0.23	-0.99	-1.32	-0.61			572.8	31.211	31.087	31.205	31.51	31.39	31.371	27.648	27.24	27.371	17.905	18.064	4.291	4.379	3.935	-0.25	-0.025
47.9	98.066	98.034	96.334	90.271	88.762	88.556	73.905	71.486	69.679	46.452	46.9	44.93	21.972	18.579	16.148	3.47	-0.329	-0.375	-1.4355	-1.2988	-1.941	-3.006	-2.22	-1.903	-1.453	-1.01	0.23	-0.99	-1.32	-0.61			572.9	31.216	31.09	31.207	31.51	31.39	31.375	27.652	27.244	27.366	17.912	18.07	4.295	4.384	3.93	-0.25	-0.029
48	98.064	98.014	96.349	90.265	88.751	88.547	73.904	71.48	69.679	46.426	46.9	44.94	21.955	18.569	16.148	3.457	-0.34	-0.375	-1.4394	-1.2949	-1.95	-3.014	-2.224	-1.897	-1.459	-1.017	0.23	-0.99	-1.33	-0.61			573	31.207	31.086	31.211	31.51	31.39	31.371	27.658	27.244	27.366	17.916	18.074	4.301	4.381	3.933	-0.245	-0.029
48.1	98.06	98.001	96.351	90.258	88.75	88.547	73.891	71.478	69.679	46.422	46.898	44.936	21.933	18.555	16.133	3.447	-0.344	-0.3895	-1.45	-1.2988	-1.96	-3.025	-2.234	-1.903	-1.463	-1.021	0.22	-1.01	-1.34	-0.62			573.1	31.207	31.08	31.207	31.51	31.4	31.381	27.648	27.25	27.371	17.914	18.068	4.304	4.371	3.939	-0.238	-0.025
48.2	98.067	97.98	96.351	90.257	88.752	88.542	73.885	71.482	69.666	46.406	46.888	44.932	21.923	18.549	16.113	3.431	-0.363	-0.4004	-1.457	-1.3047	-1.97	-3.02	-2.244	-1.903	-1.469	-1.031	0.23	-1	-1.34	-0.63			573.2	31.212	31.086	31.207	31.51	31.4	31.381	27.648	27.24	27.371	17.92	18.072	4.301	4.375	3.933	-0.244	-0.029
48.3	98.062	97.963	96.345	90.25	88.742	88.525	73.881	71.488	69.66	46.392	46.877	44.931	21.908	18.547	16.093	3.417	-0.375	-0.4161	-1.4609	-1.3086	-1.986	-3.025	-2.253	-1.897	-1.469	-1.037	0.22	-1	-1.35	-0.62			573.3	31.209	31.076	31.201	31.51	31.4	31.381	27.652	27.245	27.371	17.914	18.068	4.305	4.381	3.939	-0.238	-0.029
48.4	98.051	97.959	96.354	90.23	88.731	88.515	73.87	71.488	69.657	46.377	46.866	44.92	21.898	18.531	16.078	3.41	-0.375	-0.42	-1.4609	-1.3145	-1.99	-3.03	-2.253	-1.907	-1.469	-1.031	0.22	-1.01	-1.35	-0.63			573.4	31.198	31.08	31.197	31.51	31.4	31.371	27.662	27.256	27.362	17.92	18.072	4.312	4.375	3.93	-0.238	-0.025
48.5	98.054	97.964	96.357	90.232	88.721	88.511	73.853	71.488	69.65	46.376	46.853	44.93	21.882	18.53	16.064	3.396	-0.361	-0.4356	-1.4667	-1.3192	-2.001	-3.037	-2.263	-1.913	-1.469	-1.04	0.23	-1.02	-1.34	-0.63			573.5	31.201	31.076	31.197	31.51	31.4	31.371	27.658	27.265	27.362	17.914	18.068	4.306	4.381	3.933	-0.234	-0.029
48.6	98.036	97.941	96.325	90.231	88.722	88.493	73.852	71.488	69.646	46.365	46.841	44.93	21.879	18.526	16.048	3.377	-0.359	-0.45	-1.4707	-1.3262	-2.007	-3.051	-2.277	-1.917	-1.479	-1.046	0.22	-1.02	-1.35	-0.63			573.6	31.197	31.08	31.196	31.51	31.4	31.375	27.658	27.26	27.366	17.92	18.072	4.312	4.385	3.93	-0.228	-0.029
48.7	98.023	97.928	96.332	90.23	88.717	88.486	73.846	71.49	69.637	46.355	46.841	44.93	21.862	18.506	16.038	3.371	-0.369	-0.4571	-1.4765	-1.3262	-2.011	-3.051	-2.293	-1.924	-1.469	-1.05	0.22	-1.02	-1.35	-0.63			573.7	31.197	31.076	31.189	31.515	31.4	31.381	27.658	27.263	27.362	17.924	18.078	4.312	4.391	3.933	-0.238	-0.025
48.8	98.013	97.929	96.335	90.236	88.724	88.472	73.832	71.49	69.64	46.351	46.836	44.916	21.851	18.5	16.023	3.356	-0.375	-0.4707	-1.4804	-1.3301	-2.021	-3.057	-2.304	-1.928	-1.473	-1.06	0.21	-1.03	-1.34	-0.62			573.8	31.187	31.08	31.185	31.522	31.39	31.381	27.652	27.273	27.366	17.92	18.073	4.302	4.385	3.93	-0.234	-0.019
48.9	98.004	97.922	96.316	90.228	88.713	88.466	73.821	71.495	69.64	46.336	46.827	44.91	21.841	18.491	16.007	3.336	-0.375	-0.4903	-1.4863	-1.336	-2.027	-3.07	-2.314	-1.934	-1.479	-1.066	0.21	-1.03	-1.34	-0.63			573.9	31.187	31.076	31.185	31.522	31.4	31.381	27.658	27.279	27.362	17.924	18.07	4.306	4.391	3.933	-0.228	-0.025
49	98.008	97.934	96.273	90.221	88.711	88.465	73.81	71.488	69.638	46.326	46.808	44.909	21.832	18.481	16.007	3.326	-0.365	-0.5059	-1.4785	-1.336	-2.031	-3.08	-2.324	-1.938	-1.479	-1.07	0.21	-1.03	-1.35	-0.63			574	31.191	31.066	31.175	31.531	31.4	31.381	27.662	27.273	27.362	17.92	18.074	4.312	4.379	3.944	-0.238	-0.019
49.1	98.007	97.929	96.267	90.221	88.708	88.463	73.805	71.484	69.637	46.326	46.812	44.908	21.832	18.476	15.994	3.306	-0.369	-0.5086	-1.4843	-1.336	-2.04	-3.09	-2.324	-1.944	-1.475	-1.076	0.21	-1.04	-1.35	-0.64			574.1	31.197	31.065	31.179	31.531	31.4	31.385	27.668	27.279	27.366	17.924	18.07	4.301	4.383	3.941	-0.238	-0.025
49.2	97.998	97.937	96.281	90.23	88.707	88.442	73.801	71.488	69.617	46.32	46.793	44.91	21.822	18.459	15.978	3.3	-0.379	-0.5293	-1.4785	-1.336	-2.05	-3.096	-2.334	-1.948	-1.469	-1.07	0.2	-1.05	-1.35	-0.64			574.2	31.187	31.058	31.185	31.527	31.396	31.381	27.658	27.273	27.371	17.929	18.074	4.301	4.393	3.945	-0.234	-0.027
49.3	97.991	97.919	96.289	90.233	88.701	88.431	73.785	71.486	69.611	46.316	46.777	44.906	21.822	18.459	15.967	3.29	-0.389	-0.545	-1.4882	-1.3262	-2.06	-3.1	-2.343	-1.958	-1.473	-1.076	0.2	-1.05	-1.36	-0.64			574.3	31.187	31.064	31.175	31.52	31.394	31.381	27.662	27.279	27.364	17.92	18.08	4.301	4.393	3.941	-0.238	-0.027
49.4	97.976	97.883	96.336	90.226	88.707	88.422	73.781	71.48	69.616	46.315	46.767	44.9	21.812	18.459	15.953	3.285	-0.396	-0.5489	-1.4941	-1.3262	-2.066	-3.106	-2.358	-1.963	-1.475	-1.08	0.2	-1.05	-1.36	-0.64			574.4	31.177	31.055	31.177	31.524	31.4	31.381	27.668	27.283	27.369	17.924	18.074	4.291	4.399	3.945	-0.234	-0.027
49.5	97.962	97.859	96.316	90.238	88.71	88.417	73.771	71.48	69.609	46.316	46.767	44.9	21.802	18.446	15.943	3.265	-0.387	-0.5586	-1.4988	-1.3301	-2.07	-3.109	-2.371	-1.967	-1.463	-1.087	0.19	-1.06	-1.36	-0.64			574.5	31.179	31.049	31.171	31.531	31.396	31.381	27.672	27.289	27.369	17.92	18.08	4.295	4.399	3.941	-0.224	-0.035
49.6	97.951	97.849	96.2	90.237	88.711	88.416	73.76	71.478	69.609	46.306	46.756	44.891	21.792	18.43	15.927	3.259	-0.391	-0.5887	-1.5058	-1.336	-2.077	-3.12	-2.375	-1.977	-1.469	-1.078	0.19	-1.07	-1.37	-0.64			574.6	31.187	31.049	31.168	31.541	31.39	31.381	27.668	27.279	27.364	17.924	18.07	4.301	4.399	3.945	-0.228	-0.029
49.7	97.937	97.846	96.126	90.248	88.731	88.412	73.744	71.478	69.619	46.306	46.741	44.89	21.781	18.42	15.914	3.242	-0.4	-0.5996	-1.5097	-1.336	-2.072	-3.127	-2.388	-1.973	-1.469	-1.081	0.19	-1.07	-1.37	-0.64			574.7	31.177	31.056	31.167	31.541	31.39	31.381	27.672	27.284	27.369	17.922	18.062	4.304	4.399	3.939	-0.228	-0.025
49.8	97.921	97.9	96.054	90.257	88.742	88.406	73.738	71.478	69.615	46.297	46.741	44.885	21.781	18.415	15.897	3.216	-0.41	-0.6153	-1.5097	-1.3399	-2.087	-3.121	-2.404	-1.977	-1.469	-1.091	0.18	-1.07	-1.37	-0.64			574.8	31.177	31.056	31.156	31.541	31.39	31.381	27.679	27.285	27.374	17.925	18.068	4.301	4.393	3.943	-0.234	-0.019
49.9	97.91	97.918	95.968	90.262	88.75	88.405	73.716	71.478	69.611	46.287	46.728	44.879	21.771	18.399	15.882	3.191	-0.42	-0.6153	-1.5156	-1.3457	-2.081	-3.131	-2.402	-1.983	-1.469	-1.097	0.18	-1.07	-1.37	-0.64			574.9	31.168	31.051	31.16	31.541	31.404	31.381	27.679	27.291	27.371	17.931	18.062	4.301	4.4	3.949	-0.228	-0.019
50	97.892	97.903	95.8	90.258	88.762	88.412	73.715	71.469	69.607	46.287	46.718	44.879	21.757	18.389	15.867	3.172	-0.434	-0.6289	-1.5195	-1.3457	-2.091	-3.137	-2.412	-1.983	-1.469	-1.101	0.18	-1.07	-1.38	-0.64			575	31.168	31.056	31.166	31.541	31.406	31.381	27.683	27.285	27.371	17.935	18.068	4.304	4.4	3.953	-0.234	-0.016
50.1	97.904	97.896	95.68	90.261	88.767	88.402	73.711	71.469	69.601	46.287	46.707	44.869	21.752	18.379	15.857	3.141	-0.437	-0.6453	-1.5253	-1.3457	-2.097	-3.141	-2.421	-1.983	-1.469	-1.107	0.18	-1.08	-1.38	-0.64			575.1	31.171	31.043	31.166	31.541	31.4	31.381	27.679	27.295	27.375	17.941	18.072	4.31	4.395	3.953	-0.228	-0.019
50.2	97.906	97.883	95.583	90.264	88.768	88.395	73.691	71.471	69.619	46.276	46.696	44.871	21.742	18.381	15.855	3.111	-0.448	-0.6543	-1.5253	-1.3457	-2.101	-3.137	-2.432	-1.987	-1.469	-1.111	0.18	-1.09	-1.39	-0.64			575.2	31.168	31.036	31.156	31.546	31.404	31.371	27.683	27.291	27.371	17.929	18.072	4.304	4.4	3.959	-0.228	-0.016
50.3	97.901	97.9	95.495	90.248	88.777	88.402	73.685	71.47	69.615	46.275	46.687	44.871	21.727	18.372	15.835	3.093	-0.463	-0.6758	-1.5292	-1.3496	-2.107	-3.141	-2.443	-1.997	-1.473	-1.121	0.18	-1.09	-1.39	-0.64			575.3	31.168	31.039	31.16	31.539	31.41	31.375	27.679	27.295	27.375	17.933	18.068	4.301	4.4	3.953	-0.24	-0.01
50.4	97.916	97.912	95.345	90.247	88.768	88.396	73.676	71.465	69.605	46.289	46.687	44.871	21.711	18.361	15.819	3.058	-0.479	-0.6797	-1.5351	-1.3555	-2.111	-3.15	-2.453	-2.008	-1.48	-1.119	0.17	-1.1	-1.4	-0.64			575.4	31.168	31.035	31.156	31.539	31.406	31.381	27.683	27.291	27.381	17.939	18.068	4.304	4.395	3.963	-0.235	-0.016
50.5	97.917	97.906	95.266	90.258	88.767	88.386	73.685	71.459	69.611	46.285	46.662	44.87	21.701	18.35	15.812	3.023	-0.488	-0.7	-1.539	-1.3555	-2.116	-3.156	-2.462	-2.018	-1.471	-1.124	0.17	-1.1	-1.4	-0.64			575.5	31.157	31.039	31.16	31.544	31.414	31.381	27.689	27.295	27.381	17.939	18.068	4.31	4.404	3.959	-0.228	-0.01
50.6	97.93	97.818	95.265	90.257	88.764	88.382	73.67	71.459	69.616	46.285	46.64	44.865	21.703	18.35	15.804	3.003	-0.502	-0.7071	-1.5449	-1.3555	-2.12	-3.16	-2.472	-2.024	-1.475	-1.128	0.17	-1.09	-1.39	-0.64			575.6	31.16	31.045	31.156	31.561	31.416	31.381	27.689	27.301	27.371	17.943	18.062	4.305	4.41	3.959	-0.238	-0.019
50.7	97.939	97.772	95.244	90.256	88.773	88.383	73.664	71.459	69.609	46.291	46.596	44.859	21.685	18.34	15.798	2.978	-0.518	-0.7071	-1.5488	-1.3594	-2.13	-3.17	-2.472	-2.028	-1.494	-1.134	0.17	-1.1	-1.39	-0.64			575.7	31.16	31.045	31.156	31.561	31.41	31.385	27.693	27.304	27.375	17.939	18.068	4.312	4.404	3.964	-0.244	-0.016
50.8	97.937	97.782	95.17	90.258	88.77	88.368	73.664	71.455	69.615	46.297	46.56	44.859	21.677	18.331	15.789	2.942	-0.518	-0.7207	-1.5546	-1.3653	-2.136	-3.166	-2.482	-2.047	-1.5	-1.134	0.18	-1.1	-1.4	-0.65			575.8	31.166	31.039	31.145	31.561	31.41	31.39	27.687	27.299	27.381	17.933	18.063	4.312	4.41	3.961	-0.238	-0.019
50.9	97.946	97.718	95.045	90.271	88.773	88.365	73.666	71.459	69.605	46.297	46.53	44.85	21.662	18.331	15.775	2.912	-0.529	-0.7246	-1.5585	-1.3692	-2.141	-3.171	-2.488	-2.053	-1.5	-1.134	0.17	-1.11	-1.4	-0.64			575.9	31.166	31.035	31.15	31.561	31.41	31.39	27.691	27.302	27.371	17.939	18.074	4.302	4.404	3.961	-0.244	-0.019
51	97.963	97.656	94.978	90.269	88.756	88.357	73.662	71.46	69.611	46.297	46.499	44.85	21.668	18.317	15.759	2.892	-0.543	-0.7383	-1.5644	-1.3711	-2.136	-3.178	-2.492	-2.053	-1.504	-1.139	0.16	-1.11	-1.4	-0.66			576	31.156	31.037	31.156	31.561	31.41	31.39	27.697	27.308	27.371	17.933	18.07	4.306	4.414	3.965	-0.238	-0.016
51.1	97.978	97.609	94.98	90.273	88.753	88.352	73.646	71.449	69.621	46.301	46.473	44.852	21.663	18.311	15.758	2.862	-0.559	-0.7539	-1.5683	-1.3653	-2.14	-3.182	-2.506	-2.053	-1.51	-1.136	0.16	-1.11	-1.4	-0.65			576.1	31.158	31.031	31.146	31.561	31.42	31.39	27.697	27.303	27.371	17.939	18.074	4.312	4.41	3.965	-0.234	-0.019
51.2	97.978	97.561	95.015	90.271	88.756	88.347	73.642	71.455	69.626	46.306	46.456	44.851	21.648	18.3	15.748	2.845	-0.572	-0.7586	-1.5742	-1.3653	-2.146	-3.188	-2.523	-2.057	-1.51	-1.136	0.16	-1.12	-1.41	-0.65			576.2	31.148	31.027	31.15	31.565	31.42	31.39	27.701	27.31	27.366	17.933	18.07	4.306	4.41	3.971	-0.228	-0.016
51.3	97.987	97.529	94.987	90.267	88.753	88.331	73.635	71.453	69.629	46.306	46.433	44.85	21.632	18.299	15.744	2.822	-0.588	-0.7754	-1.5691	-1.3555	-2.15	-3.201	-2.533	-2.063	-1.514	-1.146	0.15	-1.12	-1.42	-0.65			576.3	31.152	31.027	31.156	31.57	31.42	31.39	27.697	27.304	27.371	17.939	18.07	4.312	4.402	3.971	-0.234	-0.01
51.4	98.003	97.462	94.977	90.267	88.742	88.322	73.635	71.455	69.629	46.314	46.412	44.836	21.623	18.29	15.728	2.797	-0.588	-0.7793	-1.5761	-1.3555	-2.156	-3.203	-2.543	-2.067	-1.52	-1.15	0.15	-1.12	-1.41	-0.65			576.4	31.158	31.027	31.146	31.57	31.42	31.39	27.697	27.31	27.362	17.944	18.064	4.312	4.408	3.974	-0.228	-0.005
51.5	98.016	97.392	94.972	90.276	88.734	88.318	73.621	71.445	69.637	46.32	46.392	44.83	21.619	18.28	15.714	2.782	-0.598	-0.7989	-1.58	-1.3594	-2.159	-3.201	-2.548	-2.077	-1.51	-1.146	0.15	-1.12	-1.41	-0.65			576.5	31.148	31.021	31.146	31.57	31.42	31.39	27.697	27.314	27.366	17.941	18.07	4.301	4.408	3.971	-0.228	-0.008
51.6	98.023	97.332	94.989	90.265	88.737	88.311	73.615	71.439	69.627	46.326	46.374	44.83	21.603	18.266	15.708	2.752	-0.613	-0.8145	-1.5859	-1.3653	-2.165	-3.207	-2.548	-2.087	-1.51	-1.146	0.14	-1.13	-1.41	-0.64			576.6	31.147	31.026	31.146	31.58	31.423	31.39	27.697	27.31	27.362	17.945	18.074	4.304	4.408	3.974	-0.234	-0.008
51.7	98.014	97.267	95.028	90.258	88.738	88.312	73.61	71.437	69.621	46.326	46.358	44.83	21.593	18.25	15.698	2.731	-0.629	-0.825	-1.5898	-1.3555	-2.169	-3.207	-2.543	-2.094	-1.514	-1.136	0.13	-1.12	-1.41	-0.64			576.7	31.14	31.015	31.15	31.58	31.429	31.39	27.701	27.31	27.362	17.951	18.068	4.31	4.408	3.98	-0.228	-0.004
51.8	98.007	97.177	95.061	90.251	88.738	88.302	73.598	71.449	69.63	46.336	46.335	44.83	21.583	18.25	15.687	2.713	-0.643	-0.8301	-1.5898	-1.3594	-2.165	-3.211	-2.552	-2.098	-1.52	-1.136	0.13	-1.13	-1.41	-0.64			576.8	31.136	31.015	31.146	31.57	31.429	31.385	27.697	27.314	27.366	17.945	18.072	4.304	4.399	3.98	-0.238	-0.008
51.9	98.004	97.036	95.106	90.256	88.723	88.302	73.603	71.449	69.625	46.336	46.303	44.829	21.582	18.24	15.677	2.711	-0.648	-0.8496	-1.5996	-1.3653	-2.179	-3.217	-2.562	-2.108	-1.529	-1.14	0.12	-1.14	-1.41	-0.64			576.9	31.136	31.01	31.146	31.58	31.429	31.4	27.701	27.324	27.375	17.951	18.068	4.31	4.399	3.984	-0.234	-0.018
52	97.987	96.919	95.128	90.252	88.728	88.306	73.609	71.455	69.631	46.336	46.273	44.818	21.572	18.229	15.664	2.685	-0.658	-0.8594	-1.6054	-1.3653	-2.179	-3.221	-2.568	-2.114	-1.523	-1.136	0.13	-1.13	-1.41	-0.63			577	31.136	31.015	31.145	31.58	31.441	31.39	27.707	27.33	27.369	17.945	18.072	4.31	4.403	3.98	-0.228	-0.014
52.1	97.967	96.816	95.183	90.242	88.733	88.312	73.615	71.459	69.64	46.336	46.249	44.818	21.562	18.219	15.658	2.666	-0.669	-0.875	-1.6035	-1.3653	-2.185	-3.227	-2.572	-2.118	-1.529	-1.136	0.12	-1.13	-1.4	-0.63			577.1	31.127	31.019	31.134	31.584	31.441	31.39	27.697	27.32	27.374	17.955	18.078	4.314	4.4	3.984	-0.228	-0.004
52.2	97.95	96.813	95.221	90.241	88.74	88.315	73.602	71.459	69.637	46.338	46.213	44.809	21.556	18.219	15.644	2.657	-0.68	-0.8895	-1.6152	-1.3699	-2.189	-3.227	-2.582	-2.127	-1.529	-1.13	0.12	-1.13	-1.4	-0.63			577.2	31.127	31.012	31.136	31.59	31.429	31.39	27.697	27.32	27.381	17.955	18.072	4.32	4.4	3.98	-0.224	-0.006
52.3	97.957	96.758	95.261	90.246	88.732	88.312	73.6	71.46	69.631	46.342	46.193	44.82	21.548	18.206	15.628	2.636	-0.693	-0.8965	-1.6191	-1.377	-2.195	-3.231	-2.589	-2.137	-1.533	-1.136	0.12	-1.14	-1.4	-0.63			577.3	31.127	31.01	31.14	31.59	31.437	31.39	27.697	27.324	27.381	17.961	18.078	4.32	4.391	3.984	-0.228	-0.006
52.4	97.961	96.703	95.282	90.23	88.727	88.312	73.605	71.455	69.63	46.337	46.163	44.807	21.533	18.2	15.618	2.617	-0.709	-0.9102	-1.6296	-1.377	-2.199	-3.24	-2.593	-2.147	-1.539	-1.136	0.11	-1.14	-1.4	-0.63			577.4	31.121	31.017	31.136	31.6	31.431	31.39	27.692	27.33	27.371	17.965	18.068	4.32	4.391	3.99	-0.223	0
52.5	97.968	96.689	95.292	90.232	88.738	88.302	73.615	71.449	69.629	46.345	46.147	44.801	21.523	18.19	15.611	2.611	-0.723	-0.9297	-1.6367	-1.377	-2.209	-3.246	-2.599	-2.163	-1.554	-1.136	0.11	-1.14	-1.4	-0.62			577.5	31.128	31.017	31.136	31.6	31.431	31.39	27.699	27.324	27.371	17.963	18.073	4.31	4.385	3.978	-0.226	-0.01
52.6	97.941	96.76	95.337	90.231	88.737	88.306	73.615	71.445	69.629	46.345	46.132	44.801	21.522	18.175	15.603	2.597	-0.738	-0.9395	-1.6406	-1.377	-2.216	-3.246	-2.603	-2.167	-1.551	-1.13	0.11	-1.13	-1.4	-0.62			577.6	31.128	31.007	31.136	31.6	31.441	31.39	27.703	27.33	27.371	17.968	18.08	4.314	4.391	3.983	-0.222	-0.006
52.7	97.944	96.816	95.352	90.221	88.744	88.302	73.605	71.439	69.631	46.34	46.111	44.795	21.515	18.168	15.583	2.581	-0.743	-0.9559	-1.6406	-1.3809	-2.22	-3.25	-2.613	-2.177	-1.561	-1.136	0.11	-1.14	-1.4	-0.62			577.7	31.117	31.01	31.136	31.6	31.437	31.39	27.709	27.334	27.366	17.963	18.074	4.32	4.381	3.98	-0.228	-0.01
52.8	97.93	96.863	95.392	90.217	88.727	88.306	73.613	71.439	69.621	46.345	46.097	44.8	21.507	18.159	15.564	2.57	-0.764	-0.9707	-1.6503	-1.3867	-2.216	-3.246	-2.619	-2.184	-1.561	-1.14	0.1	-1.15	-1.4	-0.62			577.8	31.121	31.015	31.127	31.6	31.431	31.39	27.699	27.34	27.371	17.961	18.08	4.32	4.377	3.984	-0.224	-0.006
52.9	97.926	96.884	95.418	90.2	88.73	88.312	73.615	71.449	69.625	46.345	46.09	44.799	21.492	18.161	15.544	2.57	-0.779	-0.9864	-1.6601	-1.3867	-2.22	-3.25	-2.623	-2.188	-1.551	-1.146	0.1	-1.15	-1.4	-0.61			577.9	31.127	31.006	31.13	31.61	31.431	31.394	27.703	27.344	27.375	17.965	18.074	4.324	4.375	3.99	-0.218	-0.01
53	97.932	96.906	95.433	90.189	88.737	88.299	73.615	71.444	69.627	46.34	46.079	44.795	21.482	18.151	15.533	2.56	-0.789	-0.9903	-1.666	-1.3867	-2.226	-3.256	-2.632	-2.198	-1.555	-1.15	0.11	-1.16	-1.41	-0.6			578	31.127	31.01	31.136	31.61	31.435	31.4	27.709	27.34	27.381	17.965	18.08	4.334	4.371	3.984	-0.224	-0.005
53.1	97.917	96.946	95.431	90.182	88.748	88.292	73.619	71.439	69.621	46.336	46.056	44.793	21.472	18.151	15.513	2.547	-0.803	-1.0098	-1.6796	-1.3828	-2.23	-3.256	-2.642	-2.204	-1.561	-1.142	0.1	-1.16	-1.41	-0.6			578.1	31.117	31.015	31.134	31.6	31.437	31.4	27.709	27.34	27.371	17.974	18.074	4.33	4.371	3.99	-0.218	-0.008
53.2	97.9	96.972	95.44	90.172	88.723	88.302	73.625	71.439	69.61	46.336	46.054	44.789	21.462	18.141	15.498	2.531	-0.818	-1.0262	-1.6894	-1.377	-2.236	-3.256	-2.642	-2.208	-1.564	-1.14	0.09	-1.16	-1.42	-0.6			578.2	31.111	31.012	31.125	31.61	31.431	31.4	27.703	27.34	27.375	17.98	18.08	4.33	4.361	3.99	-0.224	-0.004
53.3	97.901	96.997	95.466	90.162	88.711	88.302	73.625	71.449	69.603	46.33	46.054	44.791	21.458	18.131	15.484	2.531	-0.819	-1.0411	-1.6992	-1.3867	-2.236	-3.261	-2.653	-2.213	-1.57	-1.146	0.09	-1.16	-1.42	-0.6			578.3	31.117	31.006	31.115	31.61	31.431	31.4	27.709	27.34	27.381	17.974	18.08	4.33	4.361	3.994	-0.218	-0.008
53.4	97.9	97.025	95.501	90.142	88.712	88.296	73.615	71.449	69.599	46.338	46.05	44.781	21.441	18.131	15.467	2.52	-0.83	-1.045	-1.7	-1.377	-2.24	-3.272	-2.66	-2.217	-1.563	-1.146	0.09	-1.16	-1.42	-0.59			578.4	31.117	31	31.121	31.61	31.431	31.4	27.709	27.335	27.385	17.98	18.074	4.325	4.365	3.99	-0.224	-0.008
53.5	97.907	97.028	95.52	90.14	88.701	88.306	73.619	71.449	69.59	46.327	46.036	44.777	21.431	18.12	15.453	2.509	-0.85	-1.0547	-1.707	-1.377	-2.245	-3.277	-2.66	-2.223	-1.568	-1.146	0.08	-1.16	-1.41	-0.59			578.5	31.117	30.991	31.127	31.61	31.431	31.41	27.709	27.345	27.391	17.98	18.08	4.332	4.361	3.994	-0.228	-0.004
53.6	97.891	97.048	95.546	90.121	88.705	88.302	73.625	71.449	69.59	46.316	46.028	44.77	21.431	18.106	15.433	2.496	-0.859	-1.0547	-1.7011	-1.3906	-2.245	-3.281	-2.654	-2.227	-1.568	-1.132	0.08	-1.17	-1.41	-0.59			578.6	31.107	30.984	31.117	31.613	31.431	31.41	27.713	27.34	27.381	17.974	18.084	4.336	4.361	3.99	-0.224	-0.008
53.7	97.9	97.091	95.556	90.121	88.71	88.292	73.629	71.448	69.57	46.306	46.015	44.77	21.418	18.09	15.404	2.48	-0.869	-1.0684	-1.707	-1.4004	-2.249	-3.287	-2.664	-2.237	-1.572	-1.126	0.08	-1.17	-1.41	-0.59			578.7	31.113	30.978	31.121	31.619	31.431	31.41	27.718	27.34	27.385	17.98	18.09	4.332	4.361	3.99	-0.218	-0.008
53.8	97.898	97.11	95.563	90.11	88.684	88.291	73.641	71.455	69.56	46.293	46.011	44.76	21.402	18.081	15.384	2.474	-0.879	-1.0887	-1.7109	-1.4063	-2.245	-3.291	-2.669	-2.243	-1.578	-1.13	0.08	-1.17	-1.41	-0.59			578.8	31.108	30.986	31.127	31.619	31.441	31.41	27.709	27.344	27.391	17.97	18.082	4.332	4.365	3.994	-0.228	-0.016
53.9	97.891	97.114	95.527	90.098	88.69	88.283	73.646	71.449	69.551	46.273	45.997	44.76	21.392	18.077	15.364	2.47	-0.879	-1.1055	-1.7207	-1.4004	-2.249	-3.291	-2.673	-2.256	-1.578	-1.136	0.07	-1.18	-1.41	-0.6			578.9	31.107	30.986	31.117	31.619	31.431	31.41	27.713	27.349	27.381	17.974	18.088	4.322	4.359	3.99	-0.224	-0.01
54	97.898	97.148	95.519	90.086	88.686	88.276	73.66	71.445	69.541	46.253	45.986	44.746	21.382	18.06	15.347	2.461	-0.903	-1.1192	-1.7187	-1.4102	-2.255	-3.307	-2.679	-2.262	-1.578	-1.136	0.07	-1.19	-1.41	-0.6			579	31.097	30.986	31.116	31.631	31.431	31.4	27.718	27.349	27.385	17.98	18.091	4.326	4.359	3.99	-0.218	-0.006
54.1	97.891	97.167	95.53	90.082	88.669	88.271	73.675	71.439	69.535	46.224	45.982	44.744	21.378	18.049	15.337	2.451	-0.906	-1.1348	-1.7285	-1.416	-2.255	-3.307	-2.683	-2.266	-1.582	-1.126	0.07	-1.18	-1.42	-0.6			579.1	31.101	30.986	31.119	31.619	31.431	31.4	27.722	27.349	27.391	17.98	18.097	4.332	4.359	3.994	-0.223	-0.01
54.2	97.896	97.175	95.554	90.075	88.664	88.273	73.687	71.439	69.531	46.211	45.978	44.75	21.365	18.049	15.333	2.45	-0.91	-1.1485	-1.7382	-1.416	-2.259	-3.311	-2.693	-2.272	-1.588	-1.126	0.07	-1.17	-1.42	-0.6			579.2	31.097	30.98	31.125	31.619	31.441	31.4	27.728	27.34	27.391	17.97	18.092	4.336	4.35	3.99	-0.226	-0.006
54.3	97.882	97.215	95.571	90.08	88.662	88.276	73.699	71.444	69.535	46.191	45.962	44.745	21.361	18.04	15.304	2.433	-0.92	-1.1641	-1.7441	-1.4199	-2.265	-3.316	-2.689	-2.272	-1.578	-1.126	0.07	-1.18	-1.42	-0.59			579.3	31.097	30.986	31.111	31.619	31.441	31.4	27.728	27.344	27.395	17.97	18.099	4.342	4.35	3.994	-0.222	-0.01
54.4	97.871	97.276	95.546	90.064	88.655	88.281	73.709	71.439	69.53	46.163	45.962	44.74	21.351	18.03	15.288	2.425	-0.93	-1.1688	-1.748	-1.416	-2.26	-3.316	-2.693	-2.272	-1.578	-1.126	0.07	-1.18	-1.42	-0.59			579.4	31.087	30.976	31.105	31.619	31.441	31.4	27.728	27.349	27.391	17.974	18.099	4.332	4.344	4	-0.228	-0.01
54.5	97.861	97.3	95.546	90.06	88.639	88.273	73.715	71.449	69.519	46.117	45.956	44.734	21.341	18.03	15.273	2.41	-0.939	-1.1895	-1.7578	-1.4199	-2.267	-3.32	-2.703	-2.272	-1.582	-1.126	0.07	-1.18	-1.42	-0.59			579.5	31.078	30.976	31.099	31.631	31.441	31.4	27.717	27.349	27.405	17.98	18.093	4.336	4.34	4	-0.224	-0.006
54.6	97.862	97.347	95.554	90.055	88.629	88.272	73.709	71.459	69.504	46.088	45.948	44.736	21.337	18.016	15.244	2.41	-0.953	-1.2051	-1.7636	-1.4258	-2.271	-3.326	-2.709	-2.277	-1.588	-1.126	0.06	-1.18	-1.42	-0.59			579.6	31.082	30.98	31.107	31.619	31.441	31.4	27.72	27.344	27.41	17.972	18.099	4.342	4.34	3.99	-0.218	-0.01
54.7	97.848	97.364	95.575	90.053	88.616	88.261	73.699	71.455	69.51	46.061	45.931	44.731	21.322	18	15.228	2.4	-0.969	-1.2188	-1.7683	-1.4297	-2.277	-3.326	-2.712	-2.284	-1.592	-1.126	0.06	-1.19	-1.42	-0.59			579.7	31.087	30.985	31.097	31.619	31.441	31.4	27.726	27.349	27.401	17.978	18.09	4.345	4.33	3.995	-0.218	-0.006
54.8	97.841	97.384	95.575	90.051	88.599	88.252	73.705	71.449	69.504	46.027	45.921	44.727	21.311	17.999	15.214	2.39	-0.979	-1.2344	-1.7792	-1.4305	-2.281	-3.326	-2.713	-2.293	-1.588	-1.13	0.07	-1.19	-1.42	-0.59			579.8	31.077	30.978	31.097	31.631	31.441	31.4	27.717	27.349	27.401	17.968	18.093	4.342	4.334	4.002	-0.214	-0.01
54.9	97.83	97.411	95.567	90.056	88.588	88.247	73.699	71.449	69.49	45.998	45.911	44.711	21.296	17.989	15.198	2.39	-0.99	-1.245	-1.7792	-1.4375	-2.29	-3.316	-2.72	-2.284	-1.593	-1.136	0.05	-1.19	-1.43	-0.59			579.9	31.076	30.986	31.101	31.631	31.441	31.4	27.717	27.344	27.405	17.968	18.103	4.345	4.336	3.99	-0.214	-0.005
55	97.822	97.419	95.582	90.055	88.584	88.252	73.689	71.448	69.484	45.962	45.902	44.71	21.285	17.979	15.187	2.375	-1	-1.2461	-1.7851	-1.4414	-2.296	-3.32	-2.72	-2.293	-1.6	-1.136	0.04	-1.19	-1.43	-0.58			580	31.08	30.976	31.107	31.631	31.441	31.4	27.717	27.349	27.412	17.973	18.109	4.351	4.324	3.994	-0.209	0.002
55.1	97.825	97.417	95.581	90.055	88.565	88.256	73.699	71.445	69.47	45.933	45.892	44.709	21.293	17.969	15.164	2.371	-1.01	-1.2559	-1.7792	-1.4473	-2.29	-3.326	-2.724	-2.293	-1.594	-1.136	0.04	-1.2	-1.43	-0.58			580.1	31.076	30.98	31.101	31.631	31.441	31.4	27.717	27.353	27.403	17.97	18.103	4.351	4.33	4	-0.209	-0.004
55.2	97.824	97.42	95.581	90.055	88.559	88.253	73.689	71.449	69.461	45.888	45.882	44.709	21.283	17.969	15.148	2.365	-1.01	-1.2657	-1.789	-1.4512	-2.296	-3.326	-2.734	-2.297	-1.6	-1.141	0.04	-1.2	-1.43	-0.58			580.2	31.076	30.986	31.106	31.631	31.441	31.4	27.711	27.349	27.407	17.97	18.109	4.343	4.32	3.99	-0.214	0.002
55.3	97.832	97.427	95.561	90.055	88.554	88.242	73.668	71.463	69.451	45.862	45.881	44.699	21.273	17.959	15.134	2.356	-1.02	-1.2754	-1.7988	-1.461	-2.3	-3.316	-2.74	-2.303	-1.604	-1.148	0.04	-1.2	-1.44	-0.58			580.3	31.066	30.99	31.099	31.631	31.441	31.4	27.718	27.353	27.412	17.965	18.113	4.349	4.32	3.994	-0.209	0.002
55.4	97.821	97.441	95.531	90.055	88.528	88.232	73.643	71.474	69.445	45.824	45.874	44.695	21.273	17.958	15.119	2.339	-1.029	-1.2852	-1.8085	-1.4668	-2.306	-3.321	-2.74	-2.293	-1.613	-1.136	0.03	-1.2	-1.43	-0.58			580.4	31.068	30.986	31.095	31.631	31.441	31.4	27.718	27.359	27.412	17.974	18.109	4.349	4.311	4	-0.209	-0.004
55.5	97.82	97.421	95.519	90.055	88.514	88.225	73.619	71.469	69.431	45.783	45.87	44.69	21.263	17.941	15.099	2.339	-1.039	-1.2852	-1.8183	-1.4707	-2.3	-3.328	-2.734	-2.293	-1.619	-1.136	0.03	-1.2	-1.43	-0.58			580.5	31.062	30.99	31.095	31.631	31.441	31.4	27.722	27.359	27.416	17.97	18.113	4.34	4.315	4.004	-0.218	0.006
55.6	97.822	97.43	95.517	90.052	88.502	88.211	73.578	71.466	69.435	45.759	45.861	44.68	21.253	17.94	15.089	2.33	-1.049	-1.295	-1.8191	-1.4766	-2.31	-3.328	-2.753	-2.297	-1.613	-1.136	0.03	-1.2	-1.43	-0.58			580.6	31.058	30.986	31.086	31.631	31.441	31.4	27.718	27.349	27.422	17.961	18.119	4.344	4.32	4	-0.214	0.002
55.7	97.792	97.45	95.495	90.045	88.489	88.197	73.549	71.473	69.421	45.728	45.855	44.669	21.246	17.93	15.074	2.32	-1.055	-1.3055	-1.83	-1.4805	-2.32	-3.332	-2.753	-2.303	-1.619	-1.136	0.04	-1.2	-1.43	-0.58			580.7	31.062	30.986	31.089	31.631	31.441	31.4	27.722	27.349	27.414	17.965	18.113	4.351	4.313	4.004	-0.209	-0.006
55.8	97.795	97.476	95.476	90.045	88.489	88.197	73.518	71.484	69.414	45.703	45.847	44.67	21.252	17.917	15.058	2.324	-1.059	-1.3164	-1.8398	-1.4903	-2.331	-3.338	-2.759	-2.303	-1.619	-1.136	0.03	-1.21	-1.43	-0.58			580.8	31.058	30.98	31.086	31.631	31.441	31.4	27.728	27.349	27.42	17.961	18.119	4.342	4.318	4.01	-0.214	0
55.9	97.781	97.473	95.474	90.035	88.479	88.186	73.473	71.482	69.42	45.669	45.841	44.67	21.242	17.911	15.044	2.32	-1.061	-1.3203	-1.8398	-1.5	-2.341	-3.338	-2.759	-2.303	-1.613	-1.131	0.03	-1.22	-1.43	-0.58			580.9	31.057	30.986	31.086	31.631	31.441	31.406	27.728	27.354	27.424	17.965	18.113	4.345	4.318	4.01	-0.209	0.004
56	97.784	97.501	95.472	90.031	88.479	88.185	73.449	71.484	69.41	45.638	45.831	44.67	21.232	17.901	15.019	2.31	-1.07	-1.336	-1.8496	-1.5098	-2.337	-3.342	-2.759	-2.303	-1.619	-1.119	0.02	-1.22	-1.43	-0.59			581	31.056	30.985	31.08	31.631	31.441	31.4	27.718	27.351	27.43	17.961	18.107	4.351	4.318	4.004	-0.214	0
56.1	97.785	97.51	95.462	90.029	88.48	88.175	73.403	71.49	69.394	45.609	45.831	44.66	21.232	17.896	15.009	2.3	-1.08	-1.3457	-1.8496	-1.5203	-2.341	-3.348	-2.75	-2.303	-1.623	-1.126	0.02	-1.22	-1.43	-0.59			581.1	31.05	30.99	31.086	31.641	31.441	31.4	27.732	27.351	27.424	17.961	18.112	4.351	4.309	4.01	-0.209	0
56.2	97.781	97.521	95.46	90.031	88.475	88.162	73.369	71.49	69.39	45.579	45.821	44.66	21.222	17.883	14.995	2.293	-1.094	-1.3555	-1.8496	-1.5313	-2.341	-3.348	-2.763	-2.307	-1.629	-1.126	0.01	-1.22	-1.43	-0.59			581.2	31.046	30.986	31.076	31.641	31.441	31.4	27.728	27.351	27.43	17.953	18.119	4.355	4.309	4.01	-0.204	-0.006
56.3	97.771	97.517	95.474	90.015	88.459	88.141	73.33	71.5	69.381	45.541	45.806	44.66	21.216	17.889	14.978	2.289	-1.109	-1.3653	-1.8554	-1.5293	-2.347	-3.352	-2.759	-2.313	-1.633	-1.13	0	-1.22	-1.43	-0.6			581.3	31.046	31	31.082	31.645	31.441	31.41	27.728	27.355	27.43	17.959	18.113	4.351	4.299	4	-0.193	0.004
56.4	97.765	97.519	95.494	90.027	88.449	88.127	73.289	71.499	69.365	45.517	45.794	44.65	21.212	17.879	14.958	2.279	-1.119	-1.375	-1.8496	-1.5547	-2.351	-3.357	-2.759	-2.317	-1.639	-1.136	0.01	-1.23	-1.43	-0.6			581.4	31.05	30.996	31.077	31.647	31.441	31.41	27.728	27.351	27.43	17.963	18.119	4.351	4.303	4.004	-0.197	0.01
56.5	97.754	97.526	95.503	90.031	88.44	88.117	73.25	71.508	69.365	45.481	45.8	44.65	21.212	17.87	14.958	2.269	-1.13	-1.3809	-1.8601	-1.5586	-2.361	-3.357	-2.763	-2.323	-1.633	-1.136	0.01	-1.24	-1.44	-0.59			581.5	31.046	30.996	31.08	31.641	31.441	31.41	27.728	27.351	27.434	17.959	18.109	4.355	4.299	4.01	-0.193	0.014
56.6	97.742	97.53	95.505	90.025	88.43	88.106	73.211	71.517	69.345	45.457	45.79	44.649	21.203	17.87	14.943	2.259	-1.141	-1.3856	-1.871	-1.5684	-2.37	-3.361	-2.769	-2.327	-1.639	-1.14	0.01	-1.23	-1.44	-0.59			581.6	31.046	31	31.076	31.641	31.441	31.41	27.732	27.355	27.44	17.963	18.113	4.351	4.299	4.014	-0.197	0.02
56.7	97.726	97.529	95.493	90.021	88.416	88.105	73.17	71.529	69.33	45.441	45.777	44.649	21.192	17.856	14.939	2.25	-1.146	-1.4004	-1.871	-1.5781	-2.376	-3.367	-2.774	-2.333	-1.643	-1.14	0	-1.25	-1.44	-0.59			581.7	31.037	30.996	31.08	31.641	31.451	31.41	27.738	27.351	27.444	17.959	18.119	4.355	4.304	4.01	-0.197	0.024
56.8	97.721	97.53	95.499	90.015	88.4	88.099	73.154	71.535	69.31	45.412	45.761	44.639	21.191	17.85	14.925	2.236	-1.15	-1.4161	-1.8808	-1.5789	-2.38	-3.371	-2.781	-2.333	-1.641	-1.15	0	-1.24	-1.44	-0.6			581.8	31.041	31.006	31.076	31.631	31.447	31.4	27.738	27.355	27.44	17.955	18.113	4.361	4.315	4.014	-0.205	0.022
56.9	97.721	97.531	95.485	90.025	88.385	88.101	73.129	71.525	69.303	45.401	45.751	44.637	21.181	17.84	14.909	2.22	-1.16	-1.4258	-1.8867	-1.586	-2.374	-3.381	-2.781	-2.333	-1.645	-1.156	0.01	-1.25	-1.45	-0.6			581.9	31.048	31.006	31.076	31.631	31.441	31.4	27.728	27.361	27.444	17.953	18.129	4.365	4.311	4.019	-0.199	0.022
57	97.722	97.534	95.482	90.025	88.375	88.097	73.103	71.529	69.289	45.381	45.75	44.631	21.181	17.838	14.886	2.218	-1.17	-1.4356	-1.8906	-1.5801	-2.379	-3.387	-2.781	-2.342	-1.65	-1.16	0	-1.25	-1.45	-0.6			582	31.048	30.996	31.07	31.631	31.441	31.41	27.732	27.361	27.451	17.959	18.123	4.371	4.315	4.01	-0.205	0.025
57.1	97.711	97.523	95.483	90.021	88.35	88.09	73.059	71.54	69.269	45.365	45.739	44.621	21.171	17.829	14.876	2.209	-1.184	-1.4453	-1.8886	-1.5996	-2.386	-3.387	-2.781	-2.333	-1.654	-1.165	0	-1.26	-1.45	-0.6			582.1	31.043	31	31.076	31.631	31.441	31.4	27.738	27.361	27.455	17.954	18.129	4.365	4.311	4.01	-0.199	0.022
57.2	97.721	97.523	95.497	90.012	88.346	88.092	73.033	71.545	69.25	45.363	45.73	44.621	21.171	17.819	14.871	2.199	-1.199	-1.4551	-1.8945	-1.5996	-2.39	-3.391	-2.781	-2.342	-1.652	-1.165	0.01	-1.26	-1.46	-0.6			582.2	31.038	30.995	31.07	31.631	31.441	31.41	27.738	27.353	27.451	17.961	18.119	4.375	4.315	4	-0.199	0.022
57.3	97.722	97.507	95.498	90.025	88.335	88.086	73.019	71.545	69.24	45.357	45.732	44.616	21.162	17.817	14.867	2.189	-1.198	-1.4657	-1.8984	-1.6094	-2.4	-3.387	-2.785	-2.333	-1.658	-1.169	0	-1.26	-1.46	-0.6			582.3	31.041	31	31.08	31.627	31.441	31.414	27.728	27.359	27.465	17.961	18.123	4.381	4.32	4.005	-0.205	0.025
57.4	97.707	97.514	95.47	90.025	88.324	88.071	73.004	71.545	69.224	45.352	45.722	44.6	21.152	17.801	14.843	2.179	-1.209	-1.4727	-1.9082	-1.6192	-2.396	-3.391	-2.794	-2.333	-1.662	-1.175	0	-1.27	-1.47	-0.61			582.4	31.037	31.006	31.076	31.621	31.451	31.406	27.732	27.359	27.471	17.955	18.129	4.371	4.311	4.012	-0.199	0.022
57.5	97.7	97.521	95.452	90.031	88.315	88.056	72.978	71.546	69.217	45.342	45.712	44.596	21.158	17.801	14.828	2.17	-1.219	-1.4805	-1.914	-1.6289	-2.409	-3.398	-2.8	-2.333	-1.672	-1.179	0	-1.27	-1.47	-0.62			582.5	31.037	30.996	31.08	31.621	31.451	31.414	27.738	27.363	27.461	17.961	18.123	4.376	4.315	4.012	-0.205	0.016
57.6	97.701	97.525	95.483	90.03	88.319	88.052	72.969	71.549	69.22	45.342	45.712	44.59	21.153	17.801	14.808	2.156	-1.232	-1.5	-1.9082	-1.6387	-2.415	-3.398	-2.789	-2.346	-1.678	-1.185	0	-1.29	-1.47	-0.62			582.6	31.027	31	31.076	31.621	31.447	31.42	27.742	27.369	27.465	17.965	18.129	4.373	4.324	4.004	-0.199	0.022
57.7	97.701	97.549	95.496	90.031	88.316	88.037	72.963	71.555	69.22	45.353	45.702	44.58	21.142	17.791	14.798	2.139	-1.252	-1.5157	-1.9187	-1.6492	-2.413	-3.402	-2.789	-2.352	-1.682	-1.185	0	-1.28	-1.48	-0.63			582.7	31.027	30.996	31.08	31.631	31.441	31.42	27.738	27.369	27.471	17.961	18.129	4.373	4.32	4.01	-0.195	0.022
57.8	97.712	97.54	95.509	90.031	88.299	88.036	72.949	71.558	69.22	45.343	45.692	44.57	21.142	17.79	14.778	2.129	-1.268	-1.5157	-1.9257	-1.6602	-2.425	-3.412	-2.789	-2.352	-1.682	-1.189	0	-1.29	-1.48	-0.62			582.8	31.021	30.996	31.091	31.631	31.441	31.42	27.748	27.359	27.471	17.961	18.133	4.373	4.324	4.004	-0.199	0.025
57.9	97.711	97.551	95.493	90.026	88.295	88.025	72.934	71.564	69.236	45.345	45.687	44.566	21.132	17.78	14.767	2.115	-1.277	-1.5254	-1.9199	-1.666	-2.443	-3.418	-2.793	-2.352	-1.692	-1.195	0	-1.3	-1.49	-0.63			582.9	31.027	30.996	31.087	31.631	31.451	31.42	27.752	27.363	27.475	17.955	18.138	4.365	4.318	4.01	-0.199	0.031
58	97.711	97.56	95.508	90.006	88.295	88.025	72.918	71.57	69.26	45.342	45.681	44.555	21.123	17.77	14.761	2.095	-1.288	-1.5457	-1.9296	-1.6602	-2.454	-3.422	-2.798	-2.356	-1.699	-1.195	0	-1.3	-1.49	-0.63			583	31.017	30.996	31.077	31.631	31.451	31.42	27.759	27.373	27.481	17.961	18.129	4.371	4.322	4.01	-0.199	0.022
58.1	97.712	97.571	95.55	89.986	88.285	88.027	72.908	71.579	69.275	45.342	45.681	44.535	21.123	17.77	14.744	2.088	-1.299	-1.5567	-1.9355	-1.6699	-2.459	-3.428	-2.798	-2.367	-1.703	-1.195	0	-1.3	-1.49	-0.64			583.1	31.017	31	31.08	31.631	31.451	31.42	27.75	27.379	27.485	17.965	18.129	4.375	4.328	4.014	-0.199	0.025
58.2	97.707	97.58	95.556	89.982	88.28	88.016	72.902	71.584	69.287	45.342	45.671	44.531	21.127	17.756	14.728	2.071	-1.312	-1.5664	-1.9394	-1.6797	-2.46	-3.422	-2.789	-2.374	-1.713	-1.19	0	-1.3	-1.51	-0.65			583.2	31.011	31.01	31.086	31.641	31.451	31.42	27.754	27.379	27.481	17.961	18.124	4.371	4.318	4.01	-0.194	0.031
58.3	97.71	97.581	95.542	89.972	88.275	88.015	72.898	71.596	69.296	45.347	45.667	44.522	21.123	17.741	14.718	2.056	-1.328	-1.5762	-1.9492	-1.6797	-2.48	-3.428	-2.789	-2.374	-1.709	-1.201	0	-1.31	-1.5	-0.65			583.3	31.016	31.017	31.076	31.637	31.451	31.42	27.759	27.379	27.481	17.961	18.131	4.375	4.323	4.019	-0.197	0.022
58.4	97.701	97.616	95.552	89.967	88.274	88.002	72.902	71.59	69.31	45.351	45.661	44.517	21.113	17.74	14.699	2.037	-1.328	-1.5762	-1.955	-1.6856	-2.486	-3.432	-2.789	-2.374	-1.713	-1.206	0	-1.3	-1.5	-0.67			583.4	31.017	31.008	31.08	31.635	31.461	31.42	27.759	27.374	27.485	17.961	18.131	4.381	4.334	4.014	-0.197	0.025
58.5	97.691	97.619	95.569	89.961	88.289	88	72.898	71.596	69.351	45.355	45.659	44.506	21.102	17.733	14.689	2.021	-1.342	-1.586	-1.9492	-1.6895	-2.484	-3.441	-2.793	-2.374	-1.723	-1.21	0	-1.3	-1.51	-0.67			583.5	31.011	31.012	31.076	31.637	31.461	31.42	27.759	27.381	27.491	17.961	18.134	4.375	4.33	4.019	-0.197	0.031
58.6	97.69	97.634	95.561	89.962	88.291	88.007	72.889	71.599	69.377	45.373	45.65	44.486	21.097	17.739	14.678	2.007	-1.358	-1.5957	-1.955	-1.6953	-2.509	-3.447	-2.789	-2.377	-1.729	-1.22	0	-1.31	-1.52	-0.67			583.6	31.017	31.007	31.07	31.631	31.451	31.43	27.748	27.381	27.494	17.965	18.14	4.381	4.334	4.019	-0.193	0.035
58.7	97.678	97.65	95.55	89.951	88.294	88.006	72.879	71.608	69.386	45.377	45.652	44.477	21.082	17.725	14.667	1.991	-1.373	-1.6094	-1.9589	-1.6953	-2.519	-3.451	-2.793	-2.374	-1.723	-1.216	-0.01	-1.32	-1.52	-0.67			583.7	31.021	31.006	31.076	31.631	31.451	31.434	27.752	27.381	27.5	17.961	18.131	4.381	4.344	4.01	-0.187	0.029
58.8	97.677	97.644	95.53	89.937	88.305	88.006	72.867	71.609	69.412	45.383	45.652	44.466	21.082	17.723	14.658	1.986	-1.379	-1.6258	-1.9648	-1.6895	-2.525	-3.449	-2.808	-2.374	-1.719	-1.22	-0.01	-1.32	-1.52	-0.68			583.8	31.027	31.01	31.066	31.631	31.451	31.441	27.758	27.371	27.491	17.965	18.131	4.371	4.34	4.01	-0.193	0.034
58.9	97.68	97.665	95.517	89.932	88.315	88.006	72.857	71.615	69.412	45.382	45.638	44.449	21.072	17.715	14.648	1.966	-1.393	-1.6407	-1.9589	-1.6992	-2.529	-3.467	-2.798	-2.377	-1.723	-1.23	-0.01	-1.33	-1.53	-0.69			583.9	31.017	31.015	31.07	31.631	31.461	31.441	27.761	27.375	27.495	17.959	18.134	4.371	4.344	4.004	-0.187	0.041
59	97.697	97.656	95.518	89.921	88.31	88.007	72.838	71.615	69.433	45.396	45.632	44.445	21.062	17.709	14.628	1.947	-1.408	-1.6465	-1.9695	-1.7098	-2.529	-3.467	-2.798	-2.387	-1.732	-1.24	0	-1.34	-1.52	-0.69			584	31.017	31.006	31.066	31.631	31.457	31.441	27.767	27.381	27.502	17.963	18.129	4.365	4.34	4.01	-0.187	0.045
59.1	97.698	97.661	95.504	89.906	88.311	88.006	72.828	71.619	69.467	45.402	45.632	44.426	21.052	17.7	14.619	1.941	-1.423	-1.6602	-1.9765	-1.711	-2.54	-3.472	-2.798	-2.393	-1.743	-1.246	0	-1.33	-1.53	-0.7			584.1	31.021	31.01	31.07	31.631	31.451	31.441	27.767	27.385	27.502	17.963	18.123	4.371	4.34	4.01	-0.193	0.051
59.2	97.707	97.659	95.462	89.904	88.315	87.996	72.828	71.614	69.502	45.402	45.621	44.41	21.052	17.689	14.609	1.927	-1.43	-1.6797	-1.9804	-1.7207	-2.55	-3.467	-2.793	-2.397	-1.75	-1.24	0.01	-1.35	-1.53	-0.69			584.2	31.027	31.012	31.076	31.631	31.451	31.441	27.758	27.385	27.492	17.97	18.129	4.361	4.334	4.01	-0.187	0.045
59.3	97.702	97.635	95.457	89.89	88.315	87.996	72.818	71.619	69.513	45.406	45.62	44.406	21.042	17.69	14.585	1.91	-1.443	-1.6961	-1.9902	-1.7168	-2.56	-3.471	-2.794	-2.403	-1.754	-1.246	0.01	-1.35	-1.54	-0.7			584.3	31.017	31	31.07	31.631	31.451	31.437	27.761	27.39	27.496	17.974	18.119	4.361	4.344	4.004	-0.197	0.051
59.4	97.707	97.62	95.436	89.896	88.316	87.995	72.805	71.625	69.531	45.413	45.62	44.385	21.027	17.68	14.568	1.906	-1.459	-1.7071	-1.996	-1.7207	-2.566	-3.477	-2.789	-2.407	-1.75	-1.25	0.01	-1.36	-1.54	-0.7			584.4	31.016	31.006	31.078	31.631	31.461	31.434	27.767	27.39	27.506	17.97	18.119	4.365	4.35	4.01	-0.193	0.055
59.5	97.7	97.609	95.439	89.905	88.321	88	72.789	71.615	69.533	45.412	45.62	44.371	21.011	17.676	14.554	1.886	-1.469	-1.7207	-1.9902	-1.7266	-2.57	-3.481	-2.789	-2.417	-1.75	-1.261	0.01	-1.37	-1.54	-0.71			584.5	31.015	31.008	31.072	31.631	31.461	31.441	27.771	27.394	27.512	17.97	18.123	4.361	4.34	4.004	-0.199	0.061
59.6	97.701	97.61	95.434	89.91	88.319	88.002	72.789	71.629	69.546	45.412	45.616	44.346	21.011	17.661	14.539	1.871	-1.469	-1.7364	-2	-1.7305	-2.579	-3.49	-2.793	-2.422	-1.754	-1.261	0.03	-1.38	-1.55	-0.72			584.6	31.017	30.997	31.072	31.631	31.461	31.441	27.767	27.4	27.516	17.974	18.119	4.361	4.34	4.01	-0.195	0.055
59.7	97.701	97.605	95.42	89.904	88.315	87.986	72.779	71.641	69.572	45.422	45.605	44.331	20.998	17.661	14.539	1.866	-1.482	-1.7461	-2.0058	-1.7305	-2.575	-3.504	-2.794	-2.426	-1.773	-1.267	0.03	-1.39	-1.55	-0.73			584.7	31.011	30.996	31.077	31.641	31.461	31.451	27.767	27.4	27.522	17.97	18.119	4.361	4.334	4.01	-0.189	0.057
59.8	97.69	97.607	95.417	89.912	88.309	87.986	72.779	71.64	69.592	45.427	45.611	44.305	20.982	17.647	14.529	1.849	-1.489	-1.7559	-2.0097	-1.7363	-2.579	-3.52	-2.789	-2.437	-1.779	-1.267	0.03	-1.39	-1.55	-0.74			584.8	31.027	30.996	31.08	31.641	31.457	31.451	27.761	27.394	27.526	17.974	18.113	4.365	4.34	4.01	-0.189	0.041
59.9	97.678	97.636	95.41	89.906	88.316	87.997	72.779	71.648	69.612	45.439	45.618	44.297	20.981	17.64	14.519	1.836	-1.5	-1.7657	-2.0195	-1.7403	-2.575	-3.529	-2.779	-2.448	-1.77	-1.271	0.04	-1.39	-1.54	-0.75			584.9	31.017	31	31.076	31.641	31.462	31.451	27.767	27.4	27.522	17.98	18.123	4.361	4.34	4.01	-0.199	0.041
60	97.661	97.643	95.411	89.901	88.309	87.996	72.779	71.654	69.633	45.447	45.601	44.273	20.97	17.629	14.509	1.826	-1.514	-1.7762	-2.0253	-1.7344	-2.579	-3.54	-2.779	-2.444	-1.773	-1.271	0.04	-1.39	-1.54	-0.76			585	31.021	30.996	31.08	31.637	31.462	31.463	27.767	27.404	27.526	17.97	18.129	4.361	4.34	4.005	-0.199	0.031
60.1	97.65	97.64	95.42	89.9	88.309	87.986	72.768	71.658	69.633	45.461	45.601	44.256	20.972	17.62	14.499	1.82	-1.529	-1.7911	-2.0195	-1.7383	-2.585	-3.547	-2.779	-2.448	-1.779	-1.277	0.04	-1.39	-1.54	-0.76			585.1	31.027	30.996	31.076	31.635	31.459	31.463	27.767	27.404	27.532	17.974	18.133	4.365	4.34	4.012	-0.205	0.031
60.2	97.654	97.632	95.417	89.89	88.315	87.986	72.758	71.666	69.642	45.472	45.601	44.236	20.962	17.62	14.484	1.805	-1.543	-1.8028	-2.03	-1.7488	-2.589	-3.551	-2.779	-2.458	-1.773	-1.281	0.04	-1.4	-1.54	-0.77			585.2	31.017	30.996	31.076	31.641	31.453	31.463	27.771	27.41	27.535	17.97	18.138	4.359	4.335	4.015	-0.209	0.035
60.3	97.662	97.63	95.406	89.877	88.305	87.987	72.758	71.656	69.662	45.48	45.601	44.223	20.962	17.61	14.468	1.798	-1.554	-1.8106	-2.0371	-1.7559	-2.585	-3.561	-2.769	-2.467	-1.779	-1.287	0.05	-1.4	-1.55	-0.78			585.3	31.017	30.986	31.076	31.641	31.453	31.463	27.777	27.41	27.53	17.97	18.138	4.364	4.342	4.012	-0.205	0.031
60.4	97.642	97.66	95.388	89.86	88.31	87.986	72.748	71.659	69.671	45.513	45.601	44.21	20.953	17.6	14.458	1.789	-1.57	-1.8164	-2.0371	-1.7598	-2.59	-3.57	-2.769	-2.473	-1.783	-1.29	0.05	-1.4	-1.55	-0.78			585.4	31.017	30.986	31.08	31.641	31.462	31.472	27.777	27.404	27.533	17.974	18.133	4.371	4.342	4.012	-0.199	0.035
60.5	97.641	97.691	95.385	89.865	88.299	87.98	72.734	71.664	69.695	45.537	45.601	44.195	20.939	17.6	14.449	1.789	-1.584	-1.8262	-2.041	-1.7656	-2.601	-3.57	-2.769	-2.477	-1.793	-1.296	0.05	-1.41	-1.55	-0.79			585.5	31.021	30.985	31.076	31.651	31.462	31.472	27.777	27.41	27.539	17.98	18.14	4.371	4.33	4.012	-0.204	0.041
60.6	97.62	97.704	95.378	89.875	88.301	87.986	72.728	71.658	69.713	45.543	45.601	44.182	20.932	17.59	14.439	1.779	-1.6	-1.836	-2.0371	-1.7735	-2.611	-3.58	-2.769	-2.487	-1.793	-1.289	0.06	-1.42	-1.54	-0.79			585.6	31.028	30.978	31.08	31.651	31.462	31.472	27.781	27.41	27.543	17.984	18.14	4.365	4.334	4	-0.197	0.041
60.7	97.615	97.719	95.362	89.875	88.28	87.985	72.715	71.666	69.726	45.538	45.602	44.16	20.918	17.59	14.424	1.769	-1.6	-1.8457	-2.041	-1.7852	-2.616	-3.59	-2.769	-2.493	-1.799	-1.294	0.07	-1.42	-1.55	-0.8			585.7	31.021	30.984	31.086	31.651	31.462	31.472	27.777	27.398	27.549	17.99	18.144	4.371	4.34	4.004	-0.197	0.035
60.8	97.611	97.739	95.355	89.875	88.272	87.986	72.709	71.67	69.735	45.531	45.601	44.156	20.906	17.583	14.408	1.771	-1.613	-1.8563	-2.0507	-1.7793	-2.611	-3.6	-2.769	-2.497	-1.799	-1.299	0.08	-1.43	-1.55	-0.81			585.8	31.027	30.986	31.076	31.651	31.462	31.478	27.777	27.403	27.549	17.98	18.14	4.361	4.334	4.01	-0.193	0.041
60.9	97.605	97.734	95.376	89.881	88.259	87.98	72.709	71.665	69.762	45.533	45.591	44.145	20.908	17.579	14.394	1.757	-1.618	-1.8809	-2.0605	-1.7891	-2.616	-3.6	-2.769	-2.497	-1.804	-1.31	0.08	-1.44	-1.55	-0.81			585.9	31.027	30.986	31.082	31.651	31.462	31.461	27.777	27.41	27.554	17.984	18.14	4.361	4.34	4.01	-0.197	0.031
61	97.601	97.745	95.361	89.875	88.254	87.972	72.699	71.668	69.771	45.531	45.591	44.135	20.892	17.569	14.378	1.751	-1.629	-1.8868	-2.0664	-1.7949	-2.62	-3.607	-2.763	-2.502	-1.811	-1.316	0.08	-1.44	-1.55	-0.82			586	31.017	30.976	31.087	31.651	31.462	31.471	27.782	27.41	27.551	17.99	18.14	4.351	4.34	4.004	-0.193	0.031
61.1	97.609	97.734	95.356	89.872	88.254	87.967	72.695	71.678	69.786	45.538	45.591	44.115	20.886	17.565	14.369	1.75	-1.639	-1.8926	-2.0703	-1.7988	-2.626	-3.611	-2.769	-2.507	-1.814	-1.32	0.08	-1.45	-1.55	-0.83			586.1	31.017	30.976	31.08	31.651	31.462	31.471	27.779	27.41	27.555	17.98	18.131	4.355	4.33	4.01	-0.187	0.027
61.2	97.592	97.726	95.347	89.857	88.244	87.96	72.689	71.676	69.795	45.527	45.581	44.111	20.888	17.549	14.359	1.736	-1.648	-1.8965	-2.0722	-1.8047	-2.63	-3.621	-2.769	-2.518	-1.824	-1.326	0.08	-1.46	-1.54	-0.83			586.2	31.017	30.967	31.086	31.651	31.462	31.471	27.779	27.414	27.561	17.98	18.131	4.365	4.334	4.01	-0.183	0.006
61.3	97.58	97.703	95.343	89.842	88.241	87.941	72.685	71.67	69.803	45.513	45.571	44.102	20.873	17.54	14.349	1.72	-1.658	-1.9063	-2.0878	-1.8086	-2.63	-3.627	-2.769	-2.518	-1.834	-1.32	0.08	-1.47	-1.54	-0.84			586.3	31.007	30.971	31.08	31.651	31.462	31.485	27.783	27.41	27.561	17.98	18.134	4.361	4.34	4.004	-0.177	0
61.4	97.575	97.714	95.347	89.837	88.24	87.935	72.676	71.67	69.802	45.485	45.568	44.087	20.867	17.545	14.339	1.711	-1.662	-1.9161	-2.0937	-1.8047	-2.64	-3.627	-2.769	-2.528	-1.84	-1.326	0.08	-1.47	-1.55	-0.84			586.4	31.011	30.972	31.086	31.647	31.462	31.492	27.789	27.414	27.561	17.984	18.14	4.361	4.334	4.01	-0.183	-0.004
61.5	97.555	97.713	95.363	89.83	88.244	87.927	72.66	71.675	69.808	45.516	45.566	44.067	20.862	17.542	14.328	1.711	-1.678	-1.9258	-2.0937	-1.8192	-2.646	-3.631	-2.773	-2.543	-1.844	-1.33	0.1	-1.47	-1.55	-0.85			586.5	31.017	30.966	31.08	31.645	31.462	31.492	27.789	27.42	27.565	17.983	18.14	4.351	4.34	4.004	-0.177	-0.014
61.6	97.545	97.719	95.38	89.832	88.239	87.917	72.66	71.668	69.812	45.556	45.571	44.061	20.851	17.531	14.318	1.696	-1.678	-1.9364	-2.0886	-1.8164	-2.646	-3.641	-2.779	-2.538	-1.85	-1.33	0.1	-1.48	-1.55	-0.85			586.6	31.007	30.959	31.086	31.651	31.472	31.487	27.779	27.42	27.561	17.99	18.129	4.351	4.33	4.01	-0.173	-0.029
61.7	97.545	97.728	95.368	89.822	88.225	87.92	72.66	71.664	69.812	45.371	45.56	44.047	20.851	17.52	14.304	1.683	-1.688	-1.9434	-2.0996	-1.8203	-2.65	-3.647	-2.779	-2.543	-1.854	-1.345	0.1	-1.49	-1.54	-0.86			586.7	31.005	30.965	31.076	31.647	31.472	31.48	27.783	27.414	27.561	17.994	18.133	4.355	4.33	4.01	-0.177	-0.029
61.8	97.556	97.725	95.368	89.821	88.219	87.912	72.66	71.666	69.815	44.833	45.55	44.036	20.841	17.52	14.289	1.675	-1.703	-1.9512	-2.1054	-1.8262	-2.652	-3.65	-2.774	-2.547	-1.859	-1.345	0.11	-1.48	-1.54	-0.86			586.8	31.007	30.965	31.076	31.651	31.472	31.48	27.789	27.42	27.565	17.99	18.138	4.351	4.33	4	-0.177	-0.043
61.9	97.555	97.724	95.374	89.82	88.205	87.896	72.656	71.66	69.82	44.342	45.55	44.02	20.837	17.514	14.279	1.66	-1.715	-1.9668	-2.1093	-1.8301	-2.667	-3.66	-2.791	-2.553	-1.859	-1.349	0.11	-1.48	-1.54	-0.86			586.9	30.998	30.955	31.08	31.641	31.472	31.485	27.789	27.424	27.571	17.994	18.142	4.355	4.334	4	-0.173	-0.049
62	97.56	97.728	95.384	89.814	88.198	87.895	72.65	71.656	69.822	44.175	45.552	44.02	20.832	17.506	14.269	1.66	-1.709	-1.9766	-2.1093	-1.8399	-2.661	-3.67	-2.781	-2.557	-1.852	-1.355	0.12	-1.49	-1.54	-0.87			587	31.002	30.957	31.076	31.645	31.468	31.487	27.779	27.42	27.571	18	18.148	4.361	4.33	4	-0.179	-0.053
62.1	97.562	97.728	95.38	89.822	88.209	87.875	72.637	71.649	69.826	44.028	45.542	44.006	20.826	17.504	14.259	1.65	-1.723	-1.9825	-2.1152	-1.8496	-2.671	-3.68	-2.781	-2.557	-1.857	-1.349	0.13	-1.5	-1.54	-0.88			587.1	31.007	30.947	31.066	31.651	31.461	31.49	27.793	27.42	27.575	17.99	18.138	4.361	4.334	3.994	-0.179	-0.059
62.2	97.56	97.739	95.383	89.812	88.196	87.873	72.641	71.658	69.821	43.912	45.546	43.994	20.822	17.5	14.244	1.646	-1.729	-1.9864	-2.1191	-1.8555	-2.681	-3.676	-2.785	-2.563	-1.857	-1.355	0.13	-1.5	-1.54	-0.89			587.2	30.998	30.941	31.065	31.651	31.461	31.495	27.789	27.424	27.59	17.99	18.142	4.365	4.34	4	-0.179	-0.068
62.3	97.56	97.74	95.386	89.802	88.19	87.857	72.626	71.654	69.826	43.804	45.552	44	20.811	17.491	14.235	1.63	-1.743	-2	-2.1289	-1.8594	-2.691	-3.681	-2.779	-2.568	-1.857	-1.355	0.13	-1.5	-1.54	-0.89			587.3	30.998	30.947	31.058	31.651	31.451	31.502	27.789	27.433	27.58	17.99	18.148	4.361	4.34	4	-0.175	-0.068
62.4	97.557	97.737	95.38	89.801	88.199	87.86	72.619	71.648	69.816	43.71	45.542	43.986	20.8	17.481	14.228	1.619	-1.76	-2.0164	-2.1386	-1.8692	-2.697	-3.688	-2.779	-2.575	-1.857	-1.359	0.14	-1.51	-1.54	-0.89			587.4	30.998	30.937	31.066	31.651	31.451	31.497	27.783	27.439	27.59	17.994	18.148	4.365	4.33	3.994	-0.17	-0.073
62.5	97.565	97.738	95.38	89.791	88.199	87.851	72.619	71.644	69.816	43.678	45.541	43.98	20.802	17.481	14.208	1.619	-1.773	-2.0274	-2.1445	-1.8692	-2.689	-3.691	-2.783	-2.567	-1.852	-1.369	0.14	-1.52	-1.53	-0.9			587.5	30.997	30.937	31.06	31.651	31.451	31.49	27.789	27.439	27.594	17.994	18.138	4.361	4.33	4	-0.17	-0.094
62.6	97.566	97.747	95.39	89.791	88.205	87.836	72.615	71.646	69.815	43.659	45.54	43.965	20.793	17.47	14.195	1.609	-1.779	-2.0254	-2.1484	-1.8789	-2.695	-3.701	-2.789	-2.577	-1.857	-1.367	0.14	-1.53	-1.54	-0.9			587.6	30.996	30.939	31.056	31.651	31.451	31.49	27.793	27.439	27.59	18	18.142	4.361	4.324	3.99	-0.175	-0.109
62.7	97.571	97.738	95.393	89.792	88.194	87.836	72.609	71.639	69.806	43.631	45.544	43.959	20.796	17.473	14.179	1.599	-1.789	-2.0352	-2.1589	-1.8848	-2.699	-3.707	-2.789	-2.583	-1.857	-1.371	0.15	-1.53	-1.54	-0.9			587.7	31	30.935	31.056	31.651	31.451	31.49	27.799	27.433	27.59	17.994	18.142	4.349	4.326	3.995	-0.17	-0.109
62.8	97.566	97.738	95.409	89.795	88.186	87.827	72.609	71.648	69.81	43.601	45.54	43.959	20.793	17.469	14.169	1.599	-1.799	-2.045	-2.1699	-1.8797	-2.704	-3.711	-2.793	-2.586	-1.862	-1.376	0.15	-1.53	-1.55	-0.91			587.8	31.005	30.935	31.05	31.651	31.451	31.49	27.791	27.439	27.59	18	18.144	4.349	4.324	4.002	-0.17	-0.119
62.9	97.576	97.747	95.406	89.801	88.182	87.826	72.605	71.648	69.81	43.576	45.54	43.949	20.783	17.459	14.155	1.605	-1.799	-2.0547	-2.1699	-1.9004	-2.709	-3.721	-2.789	-2.596	-1.869	-1.367	0.15	-1.55	-1.55	-0.91			587.9	30.996	30.926	31.056	31.664	31.455	31.5	27.797	27.429	27.594	17.99	18.133	4.349	4.318	4.002	-0.175	-0.123
63	97.581	97.734	95.397	89.785	88.179	87.822	72.6	71.648	69.806	43.572	45.54	43.947	20.783	17.459	14.148	1.597	-1.809	-2.0547	-2.1796	-1.9004	-2.716	-3.727	-2.789	-2.606	-1.869	-1.371	0.16	-1.56	-1.55	-0.92			588	31.002	30.926	31.046	31.67	31.462	31.496	27.8	27.434	27.6	17.984	18.138	4.344	4.322	3.99	-0.168	-0.139
63.1	97.576	97.73	95.39	89.781	88.184	87.811	72.596	71.66	69.81	43.566	45.534	43.932	20.773	17.446	14.134	1.582	-1.824	-2.0606	-2.1894	-1.9102	-2.72	-3.731	-2.793	-2.606	-1.859	-1.376	0.15	-1.56	-1.55	-0.93			588.1	31.007	30.926	31.046	31.67	31.453	31.49	27.797	27.445	27.6	18	18.129	4.351	4.318	3.994	-0.168	-0.139
63.2	97.582	97.717	95.401	89.784	88.18	87.795	72.59	71.656	69.796	43.565	45.54	43.931	20.762	17.43	14.119	1.581	-1.84	-2.0684	-2.1894	-1.9199	-2.73	-3.74	-2.789	-2.612	-1.863	-1.38	0.16	-1.58	-1.54	-0.94			588.2	31.007	30.92	31.041	31.67	31.453	31.49	27.797	27.451	27.604	17.99	18.129	4.355	4.318	4	-0.164	-0.143
63.3	97.591	97.714	95.406	89.785	88.171	87.783	72.59	71.649	69.785	43.562	45.542	43.92	20.755	17.42	14.109	1.57	-1.846	-2.0848	-2.1992	-1.9297	-2.736	-3.746	-2.789	-2.616	-1.869	-1.376	0.16	-1.59	-1.54	-0.95			588.3	30.998	30.926	31.046	31.67	31.453	31.49	27.797	27.445	27.6	17.994	18.123	4.361	4.318	4.004	-0.168	-0.16
63.4	97.592	97.703	95.413	89.781	88.178	87.772	72.586	71.648	69.779	43.556	45.536	43.92	20.761	17.424	14.099	1.566	-1.84	-2.086	-2.2089	-1.9395	-2.74	-3.75	-2.793	-2.622	-1.873	-1.38	0.16	-1.59	-1.53	-0.95			588.4	30.998	30.916	31.037	31.67	31.441	31.49	27.797	27.451	27.605	18	18.129	4.355	4.309	4	-0.164	-0.16
63.5	97.581	97.699	95.412	89.762	88.174	87.765	72.576	71.648	69.777	43.553	45.542	43.91	20.752	17.41	14.085	1.56	-1.85	-2.0957	-2.2097	-1.9492	-2.745	-3.746	-2.789	-2.622	-1.879	-1.386	0.16	-1.59	-1.53	-0.96			588.5	30.988	30.917	31.031	31.67	31.445	31.49	27.787	27.441	27.612	18	18.124	4.351	4.309	4	-0.168	-0.164
63.6	97.59	97.704	95.384	89.765	88.17	87.756	72.57	71.658	69.767	43.543	45.532	43.9	20.746	17.409	14.064	1.55	-1.859	-2.1094	-2.2207	-1.9598	-2.749	-3.746	-2.793	-2.636	-1.869	-1.4	0.16	-1.6	-1.54	-0.96			588.6	30.992	30.906	31.041	31.67	31.441	31.49	27.792	27.445	27.612	17.995	18.119	4.351	4.304	3.99	-0.168	-0.17
63.7	97.601	97.687	95.36	89.775	88.157	87.747	72.566	71.654	69.769	43.536	45.534	43.904	20.752	17.409	14.052	1.55	-1.859	-2.125	-2.2304	-1.9707	-2.755	-3.751	-2.802	-2.643	-1.873	-1.406	0.17	-1.61	-1.54	-0.96			588.7	30.987	30.896	31.036	31.674	31.441	31.49	27.799	27.439	27.616	17.99	18.109	4.345	4.311	3.99	-0.164	-0.174
63.8	97.601	97.685	95.342	89.785	88.146	87.726	72.549	71.65	69.756	43.529	45.53	43.9	20.742	17.399	14.048	1.541	-1.869	-2.1348	-2.2402	-1.9766	-2.755	-3.758	-2.822	-2.643	-1.879	-1.41	0.17	-1.61	-1.55	-0.98			588.8	30.986	30.89	31.039	31.67	31.431	31.5	27.799	27.439	27.621	17.99	18.123	4.351	4.315	3.994	-0.164	-0.189
63.9	97.601	97.687	95.321	89.786	88.149	87.722	72.557	71.646	69.75	43.523	45.53	43.891	20.732	17.389	14.039	1.53	-1.884	-2.1348	-2.25	-1.9903	-2.759	-3.768	-2.828	-2.643	-1.879	-1.415	0.18	-1.62	-1.56	-0.98			588.9	30.986	30.896	31.045	31.68	31.431	31.5	27.789	27.439	27.616	17.994	18.119	4.355	4.311	3.99	-0.158	-0.193
64	97.611	97.683	95.31	89.791	88.149	87.717	72.551	71.64	69.742	43.506	45.53	43.891	20.722	17.391	14.039	1.519	-1.9	-2.159	-2.2597	-2	-2.765	-3.768	-2.832	-2.643	-1.893	-1.406	0.19	-1.63	-1.57	-0.98			589	30.976	30.887	31.039	31.67	31.421	31.5	27.793	27.433	27.621	17.99	18.113	4.351	4.315	3.99	-0.154	-0.209
64.1	97.619	97.664	95.306	89.781	88.145	87.716	72.539	71.639	69.72	43.496	45.521	43.88	20.716	17.385	14.029	1.509	-1.92	-2.1856	-2.2695	-2.0156	-2.769	-3.768	-2.839	-2.643	-1.902	-1.406	0.19	-1.64	-1.57	-0.98			589.1	30.966	30.89	31.046	31.684	31.421	31.496	27.799	27.439	27.625	17.984	18.119	4.351	4.32	3.98	-0.148	-0.209
64.2	97.638	97.658	95.3	89.775	88.135	87.701	72.534	71.639	69.709	43.482	45.525	43.879	20.712	17.381	14.019	1.509	-1.934	-2.1993	-2.2792	-2.0196	-2.779	-3.768	-2.839	-2.647	-1.908	-1.406	0.18	-1.64	-1.58	-1			589.2	30.97	30.887	31.037	31.69	31.412	31.49	27.789	27.433	27.621	17.99	18.119	4.342	4.307	3.984	-0.158	-0.213
64.3	97.641	97.651	95.301	89.785	88.128	87.693	72.527	71.648	69.709	43.468	45.521	43.869	20.703	17.375	14.008	1.496	-1.949	-2.2188	-2.289	-2.0293	-2.784	-3.777	-2.839	-2.643	-1.908	-1.41	0.17	-1.64	-1.57	-1.01			589.3	30.966	30.89	31.027	31.676	31.416	31.49	27.789	27.439	27.621	17.98	18.123	4.345	4.305	3.99	-0.154	-0.219
64.4	97.632	97.654	95.28	89.785	88.129	87.686	72.527	71.648	69.705	43.445	45.521	43.869	20.692	17.381	13.998	1.48	-1.949	-2.2391	-2.3035	-2.0391	-2.775	-3.781	-2.839	-2.643	-1.908	-1.415	0.17	-1.65	-1.58	-1.01			589.4	30.972	30.887	31.021	31.67	31.416	31.49	27.783	27.439	27.625	17.98	18.119	4.342	4.311	3.98	-0.148	-0.228
64.5	97.635	97.648	95.271	89.784	88.116	87.672	72.535	71.656	69.689	43.441	45.515	43.859	20.681	17.371	13.988	1.48	-1.96	-2.2598	-2.3203	-2.0547	-2.775	-3.787	-2.83	-2.643	-1.908	-1.42	0.18	-1.65	-1.59	-1.02			589.5	30.968	30.877	31.027	31.67	31.412	31.49	27.789	27.433	27.621	17.974	18.113	4.342	4.301	3.974	-0.148	-0.228
64.6	97.666	97.651	95.255	89.781	88.112	87.662	72.525	71.654	69.687	43.422	45.521	43.859	20.671	17.36	13.978	1.47	-1.971	-2.2754	-2.3398	-2.0449	-2.779	-3.787	-2.83	-2.647	-1.908	-1.437	0.17	-1.65	-1.59	-1.02			589.6	30.959	30.871	31.027	31.674	31.406	31.49	27.783	27.439	27.621	17.98	18.119	4.33	4.305	3.98	-0.154	-0.225
64.7	97.671	97.658	95.267	89.775	88.105	87.655	72.519	71.66	69.685	43.417	45.515	43.859	20.662	17.35	13.968	1.455	-1.98	-2.2891	-2.3496	-2.0449	-2.784	-3.787	-2.834	-2.659	-1.908	-1.422	0.16	-1.66	-1.59	-1.02			589.7	30.962	30.881	31.021	31.68	31.404	31.49	27.789	27.443	27.625	17.974	18.113	4.334	4.301	3.971	-0.148	-0.232
64.8	97.654	97.653	95.252	89.775	88.094	87.656	72.516	71.659	69.685	43.416	45.511	43.854	20.662	17.344	13.958	1.439	-1.986	-2.3047	-2.3554	-2.0586	-2.789	-3.787	-2.839	-2.657	-1.912	-1.415	0.15	-1.67	-1.59	-1.03			589.8	30.958	30.877	31.017	31.68	31.41	31.49	27.789	27.439	27.631	17.98	18.119	4.33	4.301	3.974	-0.148	-0.238
64.9	97.676	97.646	95.24	89.771	88.084	87.642	72.506	71.668	69.681	43.42	45.505	43.861	20.652	17.35	13.949	1.435	-1.99	-2.3184	-2.3593	-2.0645	-2.796	-3.787	-2.839	-2.667	-1.918	-1.415	0.14	-1.67	-1.6	-1.03			589.9	30.951	30.871	31.021	31.68	31.404	31.48	27.779	27.444	27.631	17.97	18.109	4.334	4.293	3.98	-0.148	-0.234
65	97.713	97.644	95.226	89.756	88.088	87.636	72.5	71.668	69.676	43.416	45.5	43.839	20.642	17.34	13.939	1.423	-2	-2.325	-2.3691	-2.0692	-2.8	-3.797	-2.853	-2.672	-1.918	-1.42	0.14	-1.67	-1.59	-1.04			590	30.953	30.866	31.016	31.68	31.4	31.48	27.783	27.441	27.621	17.97	18.103	4.33	4.299	3.98	-0.155	-0.238
65.1	97.74	97.648	95.215	89.74	88.09	87.626	72.5	71.668	69.677	43.416	45.501	43.828	20.646	17.331	13.928	1.416	-2.016	-2.3496	-2.3691	-2.0762	-2.806	-3.797	-2.869	-2.672	-1.918	-1.427	0.13	-1.67	-1.61	-1.04			590.1	30.941	30.859	31.009	31.68	31.394	31.48	27.777	27.441	27.625	17.965	18.099	4.33	4.289	3.972	-0.148	-0.234
65.2	97.76	97.648	95.194	89.745	88.096	87.629	72.496	71.67	69.67	43.406	45.491	43.83	20.646	17.331	13.921	1.4	-2.02	-2.3692	-2.3796	-2.0762	-2.806	-3.801	-2.869	-2.672	-1.918	-1.421	0.11	-1.67	-1.61	-1.04			590.2	30.941	30.855	31.005	31.676	31.39	31.48	27.781	27.445	27.631	17.961	18.099	4.33	4.293	3.978	-0.144	-0.228
65.3	97.785	97.652	95.189	89.744	88.085	87.627	72.49	71.67	69.666	43.41	45.478	43.82	20.65	17.321	13.923	1.397	-2.039	-2.3848	-2.3906	-2.0899	-2.8	-3.803	-2.882	-2.684	-1.918	-1.437	0.12	-1.68	-1.61	-1.05			590.3	30.947	30.849	31.005	31.67	31.385	31.48	27.777	27.441	27.621	17.965	18.091	4.325	4.299	3.982	-0.148	-0.242
65.4	97.81	97.661	95.185	89.734	88.084	87.623	72.486	71.674	69.646	43.396	45.458	43.82	20.656	17.325	13.912	1.38	-2.049	-2.4043	-2.4003	-2.0957	-2.796	-3.801	-2.888	-2.684	-1.918	-1.441	0.11	-1.68	-1.61	-1.05			590.4	30.941	30.849	31	31.67	31.392	31.48	27.777	27.431	27.625	17.959	18.088	4.332	4.293	3.988	-0.148	-0.248
65.5	97.829	97.668	95.175	89.738	88.078	87.611	72.48	71.68	69.626	43.396	45.426	43.815	20.652	17.321	13.898	1.367	-2.055	-2.4141	-2.4062	-2.0996	-2.804	-3.807	-2.888	-2.676	-1.922	-1.447	0.11	-1.68	-1.61	-1.05			590.5	30.941	30.849	31.009	31.67	31.382	31.48	27.781	27.435	27.631	17.953	18.078	4.332	4.289	3.978	-0.148	-0.248
65.6	97.82	97.672	95.177	89.738	88.074	87.612	72.477	71.68	69.601	43.386	45.377	43.815	20.656	17.32	13.888	1.347	-2.059	-2.4403	-2.4101	-2.1055	-2.816	-3.807	-2.9	-2.686	-1.918	-1.451	0.1	-1.69	-1.62	-1.06			590.6	30.937	30.846	31.005	31.67	31.377	31.48	27.791	27.431	27.631	17.963	18.083	4.336	4.289	3.983	-0.154	-0.258
65.7	97.818	97.672	95.17	89.744	88.059	87.595	72.471	71.679	69.582	43.376	45.316	43.811	20.652	17.318	13.875	1.327	-2.066	-2.4668	-2.4062	-2.1055	-2.82	-3.807	-2.904	-2.692	-1.918	-1.447	0.09	-1.7	-1.62	-1.07			590.7	30.931	30.849	31	31.67	31.377	31.48	27.787	27.431	27.624	17.961	18.08	4.342	4.293	3.99	-0.148	-0.254
65.8	97.892	97.691	95.17	89.752	88.06	87.595	72.476	71.691	69.556	43.345	45.272	43.811	20.636	17.334	13.859	1.31	-2.07	-2.4766	-2.4101	-2.0996	-2.816	-3.797	-2.914	-2.692	-1.913	-1.46	0.1	-1.7	-1.63	-1.09			590.8	30.927	30.846	31.005	31.674	31.371	31.48	27.792	27.435	27.631	17.965	18.08	4.336	4.299	3.98	-0.144	-0.248
65.9	97.758	97.721	95.164	89.765	88.045	87.592	72.469	71.703	69.541	43.336	45.211	43.809	20.646	17.334	13.853	1.285	-2.076	-2.5	-2.4101	-2.1094	-2.82	-3.797	-2.929	-2.682	-1.92	-1.476	0.1	-1.71	-1.63	-1.1			590.9	30.927	30.84	31	31.68	31.371	31.48	27.799	27.441	27.621	17.961	18.074	4.342	4.289	3.984	-0.138	-0.248
66	97.338	97.766	95.155	89.762	88.026	87.597	72.469	71.709	69.512	43.326	45.151	43.815	20.641	17.344	13.839	1.242	-2.09	-2.5118	-2.4238	-2.1055	-2.829	-3.801	-2.933	-2.682	-1.92	-1.48	0.1	-1.71	-1.63	-1.1			591	30.912	30.836	30.996	31.68	31.365	31.48	27.789	27.429	27.625	17.965	18.07	4.332	4.284	3.98	-0.138	-0.254
66.1	96.984	97.787	95.136	89.746	88.02	87.582	72.465	71.709	69.478	43.306	45.097	43.82	20.634	17.344	13.828	1.211	-2.1	-2.5059	-2.4402	-2.1094	-2.84	-3.797	-2.953	-2.686	-1.92	-1.496	0.11	-1.73	-1.65	-1.11			591.1	30.908	30.83	31	31.68	31.351	31.48	27.779	27.433	27.621	17.961	18.064	4.336	4.291	3.98	-0.144	-0.248
66.2	96.875	97.786	95.146	89.746	88.006	87.57	72.455	71.709	69.451	43.271	45.036	43.824	20.625	17.354	13.808	1.196	-2.109	-2.5254	-2.4511	-2.1153	-2.837	-3.807	-2.953	-2.682	-1.92	-1.496	0.1	-1.72	-1.65	-1.12			591.2	30.907	30.83	30.996	31.67	31.345	31.467	27.769	27.429	27.621	17.955	18.064	4.332	4.295	3.971	-0.138	-0.256
66.3	97.23	97.791	95.172	89.756	87.99	87.566	72.449	71.719	69.426	43.246	44.987	43.83	20.63	17.354	13.794	1.173	-2.119	-2.536	-2.4609	-2.1289	-2.837	-3.801	-2.96	-2.686	-1.92	-1.496	0.1	-1.73	-1.66	-1.13			591.3	30.9	30.82	30.99	31.67	31.341	31.465	27.763	27.424	27.616	17.951	18.07	4.336	4.301	3.971	-0.138	-0.25
66.4	97.553	97.766	95.17	89.764	87.989	87.556	72.445	71.719	69.401	43.22	44.916	43.82	20.636	17.366	13.779	1.17	-2.125	-2.5469	-2.4707	-2.1348	-2.841	-3.807	-2.964	-2.686	-1.92	-1.505	0.1	-1.74	-1.68	-1.14			591.4	30.896	30.816	30.996	31.67	31.336	31.471	27.769	27.42	27.612	17.951	18.062	4.342	4.291	3.974	-0.134	-0.246
66.5	97.807	97.73	95.172	89.765	87.985	87.549	72.435	71.719	69.375	43.187	44.857	43.824	20.621	17.361	13.769	1.15	-2.135	-2.5703	-2.4804	-2.1387	-2.847	-3.816	-2.96	-2.692	-1.92	-1.501	0.1	-1.74	-1.68	-1.14			591.5	30.886	30.81	30.99	31.67	31.336	31.471	27.759	27.414	27.616	17.955	18.068	4.342	4.295	3.971	-0.138	-0.25
66.6	97.835	97.603	95.19	89.765	87.979	87.531	72.426	71.734	69.371	43.157	44.795	43.82	20.586	17.364	13.769	1.14	-2.139	-2.5821	-2.4902	-2.1485	-2.847	-3.816	-2.964	-2.697	-1.93	-1.486	0.09	-1.74	-1.69	-1.16			591.6	30.88	30.81	30.99	31.66	31.345	31.471	27.763	27.42	27.612	17.955	18.072	4.336	4.291	3.971	-0.138	-0.246
66.7	97.48	97.545	95.224	89.711	87.969	87.521	72.416	71.74	69.353	43.119	44.741	43.813	20.552	17.374	13.753	1.121	-2.154	-2.5918	-2.5	-2.1446	-2.851	-3.82	-2.974	-2.708	-1.925	-1.486	0.09	-1.74	-1.69	-1.16			591.7	30.89	30.806	30.985	31.66	31.339	31.461	27.758	27.414	27.606	17.961	18.068	4.345	4.291	3.971	-0.144	-0.24
66.8	97.524	97.486	95.222	89.689	87.965	87.508	72.406	71.74	69.327	43.07	44.698	43.813	20.521	17.374	13.753	1.097	-2.154	-2.5996	-2.5097	-2.1492	-2.863	-3.826	-2.98	-2.713	-1.914	-1.496	0.09	-1.76	-1.71	-1.18			591.8	30.886	30.801	30.978	31.66	31.33	31.461	27.758	27.42	27.602	17.953	18.072	4.34	4.285	3.971	-0.138	-0.24
66.9	97.367	97.457	95.232	89.648	87.949	87.501	72.396	71.739	69.285	43.014	44.704	43.813	20.482	17.329	13.75	1.07	-2.162	-2.6289	-2.5125	-2.1465	-2.866	-3.82	-2.968	-2.717	-1.904	-1.496	0.07	-1.77	-1.71	-1.19			591.9	30.88	30.801	30.986	31.66	31.324	31.465	27.761	27.414	27.602	17.949	18.068	4.34	4.291	3.965	-0.138	-0.25
67	97.318	97.416	95.107	89.629	87.949	87.496	72.381	71.738	69.262	42.988	44.683	43.813	20.457	17.254	13.744	1.059	-2.188	-2.6543	-2.5292	-2.1504	-2.866	-3.83	-2.98	-2.723	-1.908	-1.496	0.06	-1.77	-1.73	-1.2			592	30.886	30.791	30.98	31.651	31.32	31.471	27.758	27.41	27.594	17.953	18.068	4.334	4.291	3.971	-0.144	-0.246
67.1	97.269	97.402	94.98	89.603	87.938	87.49	72.376	71.748	69.217	42.959	44.665	43.813	20.421	17.217	13.739	1.048	-2.18	-2.6649	-2.5429	-2.166	-2.866	-3.846	-2.984	-2.723	-1.908	-1.496	0.04	-1.78	-1.73	-1.22			592.1	30.88	30.791	30.98	31.654	31.315	31.471	27.758	27.398	27.6	17.949	18.062	4.34	4.291	3.971	-0.138	-0.24
67.2	97.25	97.377	94.881	89.572	87.938	87.49	72.369	71.748	69.171	42.924	44.671	43.813	20.396	17.168	13.728	1.039	-2.184	-2.6856	-2.5488	-2.166	-2.876	-3.846	-3	-2.727	-1.908	-1.499	0.03	-1.79	-1.74	-1.23			592.2	30.88	30.787	30.99	31.656	31.322	31.471	27.752	27.393	27.594	17.949	18.058	4.343	4.283	3.961	-0.148	-0.235
67.3	97.168	97.383	94.84	89.508	87.918	87.476	72.365	71.75	69.131	42.908	44.661	43.815	20.386	17.137	13.712	1.009	-2.184	-2.6993	-2.5585	-2.166	-2.876	-3.846	-3.003	-2.743	-1.908	-1.505	0.01	-1.79	-1.77	-1.25			592.3	30.877	30.781	30.986	31.654	31.306	31.461	27.748	27.4	27.59	17.943	18.063	4.34	4.289	3.965	-0.148	-0.238
67.4	97.168	97.362	94.82	89.442	87.918	87.466	72.359	71.754	69.06	42.869	44.637	43.803	20.367	17.11	13.712	0.996	-2.199	-2.7286	-2.5683	-2.166	-2.88	-3.846	-3.019	-2.743	-1.912	-1.515	0.05	-1.8	-1.77	-1.26			592.4	30.88	30.771	30.98	31.66	31.316	31.461	27.752	27.394	27.594	17.939	18.06	4.344	4.289	3.971	-0.148	-0.238
67.5	97.182	97.357	94.732	89.467	87.908	87.455	72.355	71.769	69.006	42.812	44.624	43.807	20.351	17.055	13.701	0.961	-2.227	-2.7696	-2.5781	-2.166	-2.886	-3.852	-3.023	-2.739	-1.918	-1.515	0.06	-1.81	-1.77	-1.26			592.5	30.88	30.776	30.98	31.66	31.316	31.461	27.748	27.404	27.59	17.929	18.06	4.342	4.283	3.961	-0.153	-0.244
67.6	97.068	97.466	94.522	89.31	87.889	87.449	72.346	71.76	68.941	42.779	44.616	43.758	20.326	17.006	13.691	0.945	-2.254	-2.7957	-2.5984	-2.1758	-2.886	-3.836	-3.039	-2.733	-1.918	-1.525	0.06	-1.79	-1.76	-1.27			592.6	30.877	30.769	30.986	31.651	31.322	31.461	27.738	27.4	27.584	17.929	18.064	4.332	4.279	3.961	-0.146	-0.238
67.7	97.196	97.435	94.565	89.275	87.865	87.451	72.336	71.76	68.879	42.719	44.595	43.713	20.291	16.95	13.687	0.917	-2.285	-2.8399	-2.6093	-2.1758	-2.886	-3.836	-3.048	-2.737	-1.914	-1.525	0.07	-1.79	-1.76	-1.31			592.7	30.871	30.769	30.976	31.66	31.314	31.465	27.742	27.39	27.58	17.924	18.06	4.336	4.279	3.965	-0.146	-0.234
67.8	97.165	97.318	94.56	89.16	87.848	87.437	72.326	71.759	68.828	42.678	44.583	43.652	20.238	16.916	13.681	0.875	-2.273	-2.8653	-2.6152	-2.1817	-2.89	-3.85	-3.058	-2.743	-1.922	-1.525	0.1	-1.8	-1.77	-1.33			592.8	30.871	30.769	30.98	31.654	31.32	31.471	27.752	27.381	27.585	17.935	18.05	4.342	4.274	3.959	-0.146	-0.228
67.9	97.2	97.21	94.357	89.653	87.838	87.427	72.32	71.748	68.777	42.691	44.562	43.622	20.143	16.874	13.667	0.841	-2.295	-2.8457	-2.6093	-2.1875	-2.896	-3.856	-3.064	-2.741	-1.928	-1.537	0.12	-1.8	-1.78	-1.34			592.9	30.867	30.756	30.976	31.66	31.314	31.467	27.748	27.375	27.582	17.931	18.054	4.332	4.279	3.963	-0.142	-0.238
68	97.284	97.175	94.359	89.796	87.834	87.404	72.32	71.738	68.709	42.613	44.552	43.553	20.144	16.903	13.652	0.806	-2.266	-2.8594	-2.5996	-2.1875	-2.88	-3.856	-3.058	-2.741	-1.924	-1.521	0.13	-1.78	-1.77	-1.33			593	30.861	30.75	30.97	31.66	31.32	31.451	27.748	27.371	27.573	17.924	18.06	4.336	4.27	3.969	-0.148	-0.238
68.1	97.396	96.965	94.39	89.89	87.819	87.396	72.309	71.742	68.638	42.217	44.542	43.514	20.158	16.956	13.662	0.766	-2.273	-2.8301	-2.6035	-2.1914	-2.88	-3.874	-3.048	-2.743	-1.928	-1.523	0.13	-1.77	-1.76	-1.34			593.1	30.857	30.75	30.976	31.67	31.32	31.451	27.738	27.375	27.565	17.929	18.052	4.342	4.274	3.959	-0.148	-0.244
68.2	97.419	96.71	94.528	89.953	87.809	87.377	72.309	71.776	68.582	41.883	44.527	43.514	20.158	16.983	13.658	0.746	-2.257	-2.7899	-2.6093	-2.1621	-2.88	-3.869	-3.029	-2.747	-1.924	-1.539	0.14	-1.77	-1.75	-1.34			593.2	30.851	30.75	30.966	31.67	31.32	31.441	27.738	27.369	27.571	17.924	18.058	4.332	4.279	3.959	-0.144	-0.238
68.3	97.512	97.305	95.451	89.851	87.809	87.371	72.309	71.818	68.517	41.646	44.518	43.356	20.128	16.977	13.638	0.746	-2.258	-2.7442	-2.5781	-2.1543	-2.89	-3.885	-3.017	-2.735	-1.926	-1.544	0.14	-1.79	-1.74	-1.36			593.3	30.851	30.746	30.961	31.66	31.314	31.441	27.732	27.373	27.565	17.92	18.052	4.336	4.27	3.949	-0.148	-0.234
68.4	97.503	98.118	95.099	89.731	87.798	87.361	72.309	71.824	68.457	41.776	44.505	43.286	20.222	16.997	13.623	0.75	-2.242	-2.709	-2.5644	-2.1543	-2.886	-3.881	-3.019	-2.727	-1.916	-1.544	0.13	-1.8	-1.78	-1.41			593.4	30.851	30.74	30.97	31.66	31.316	31.445	27.738	27.369	27.561	17.92	18.062	4.332	4.27	3.953	-0.144	-0.228
68.5	97.38	98.228	94.666	89.749	87.783	87.357	72.316	71.844	68.403	41.92	44.488	43.383	20.311	17.075	13.619	0.75	-2.218	-2.6739	-2.5378	-2.1699	-2.869	-3.88	-3.006	-2.73	-1.906	-1.553	0.09	-1.79	-1.79	-1.44			593.5	30.858	30.73	30.966	31.66	31.314	31.451	27.726	27.373	27.561	17.91	18.068	4.336	4.274	3.959	-0.148	-0.228
68.6	97.442	97.623	94.609	89.745	87.758	87.341	72.31	71.834	68.357	41.961	44.472	43.545	20.355	17.174	13.599	0.761	-2.245	-2.6551	-2.5546	-2.1699	-2.874	-3.889	-3.003	-2.735	-1.908	-1.57	0.07	-1.83	-1.79	-1.45			593.6	30.851	30.73	30.961	31.66	31.32	31.435	27.726	27.369	27.555	17.904	18.062	4.342	4.272	3.959	-0.148	-0.225
68.7	97.429	97.335	94.448	89.705	87.742	87.34	72.299	71.75	68.334	41.859	44.446	43.711	20.399	17.252	13.583	0.734	-2.26	-2.6453	-2.5527	-2.1582	-2.931	-3.891	-2.998	-2.745	-1.898	-1.603	0.04	-1.83	-1.81	-1.47			593.7	30.847	30.73	30.966	31.66	31.31	31.433	27.717	27.363	27.561	17.9	18.068	4.332	4.275	3.949	-0.144	-0.228
68.8	97.38	97.292	94.398	89.672	87.739	87.34	72.273	71.687	68.305	41.953	44.431	43.758	20.457	17.284	13.569	0.78	-2.274	-2.6582	-2.5671	-2.1395	-2.978	-3.891	-3.002	-2.813	-1.887	-1.613	0.01	-1.77	-1.82	-1.42			593.8	30.841	30.726	30.959	31.66	31.31	31.439	27.721	27.359	27.555	17.904	18.072	4.336	4.281	3.954	-0.138	-0.225
68.9	97.951	97.206	94.297	89.771	87.729	87.33	72.256	71.66	68.262	42.029	44.407	43.707	20.509	17.302	13.55	0.802	-2.279	-2.6825	-2.58	-2.1602	-2.985	-3.88	-3.006	-2.827	-1.869	-1.622	-0.01	-1.69	-1.86	-1.4			593.9	30.837	30.721	30.959	31.67	31.314	31.439	27.718	27.354	27.551	17.9	18.072	4.33	4.272	3.961	-0.144	-0.219
69	97.934	97.148	94.046	89.86	87.719	87.326	72.246	71.64	68.211	42.062	44.386	43.458	20.546	17.344	13.511	0.826	-2.262	-2.67	-2.5781	-2.2403	-2.968	-3.891	-3.033	-2.825	-1.859	-1.648	-0.07	-1.72	-1.91	-1.38			594	30.841	30.721	30.964	31.66	31.32	31.439	27.718	27.365	27.545	17.9	18.078	4.33	4.272	3.951	-0.138	-0.215
69.1	96.792	97.057	94.721	89.694	87.696	87.31	72.23	71.596	68.172	42.077	44.374	43.492	20.484	17.373	13.492	0.828	-2.248	-2.6446	-2.5859	-2.2754	-2.976	-3.951	-3.085	-2.836	-1.863	-1.691	-0.08	-1.81	-1.92	-1.38			594.1	30.841	30.717	30.959	31.66	31.32	31.439	27.713	27.361	27.551	17.894	18.068	4.334	4.275	3.955	-0.134	-0.221
69.2	96.857	96.765	94.942	89.621	87.674	87.31	72.216	71.531	68.15	42.132	44.363	43.54	20.357	17.329	13.487	0.827	-2.3	-2.6094	-2.6074	-2.2891	-3.052	-3.99	-3.089	-2.864	-1.886	-1.631	-0.07	-2	-1.87	-1.46			594.2	30.847	30.711	30.966	31.66	31.32	31.444	27.728	27.355	27.545	17.89	18.073	4.33	4.281	3.951	-0.129	-0.221
69.3	97.374	96.989	95.488	89.491	87.665	87.3	72.197	71.428	68.142	42.129	44.336	43.449	20.261	17.194	13.453	0.843	-2.374	-2.6543	-2.6953	-2.2969	-3.089	-3.991	-3.087	-2.877	-1.865	-1.548	0.09	-2.12	-1.88	-6.73			594.3	30.841	30.711	30.961	31.66	31.32	31.441	27.722	27.355	27.545	17.89	18.07	4.334	4.281	3.951	-0.134	-0.216
69.4	89.139	98.373	95.775	89.221	87.639	87.285	72.174	71.555	68.116	42.068	44.314	43.385	20.214	17.151	13.417	0.858	-2.398	-2.7227	-2.7167	-2.3176	-3.043	-3.955	-3.077	-2.898	-1.833	-1.474	0.1	-7.48	-1.88	-1.97			594.4	30.837	30.707	30.961	31.66	31.32	31.441	27.728	27.365	27.551	17.894	18.074	4.34	4.274	3.945	-0.129	-0.209
69.5	97.569	98.207	94.715	89.4	87.629	87.269	72.158	71.801	68.039	42.044	44.294	43.393	20.192	17.083	13.396	0.843	-2.423	-2.7578	-2.7421	-2.3867	-2.972	-3.97	-3.066	-2.845	-1.82	-1.662	-6.35	-2.4	-8.7	0.77			594.5	30.832	30.701	30.957	31.66	31.32	31.441	27.732	27.359	27.551	17.888	18.08	4.33	4.279	3.955	-0.129	-0.209
69.6	101.774	97.419	94.201	88.196	87.619	87.259	72.144	71.776	67.849	42.021	44.293	43.383	20.175	17.04	13.39	0.843	-2.439	-2.7434	-2.7617	-2.4238	-2.925	-4.178	-3.034	-2.87	-1.812	-3.368	1.18	0.41	-1.16	-0.91			594.6	30.828	30.701	30.961	31.664	31.32	31.441	27.738	27.353	27.53	17.888	18.074	4.33	4.283	3.961	-0.129	-0.209
69.7	98.78	97.611	84.987	83.252	87.6	87.263	72.109	71.51	67.687	41.997	44.286	43.438	20.123	17.044	13.416	0.855	-2.504	-2.7422	-2.8488	-2.3274	-2.959	-4.406	-3.018	-2.79	-1.771	-5.626	2.4	-1.85	0.55	-1.62			594.7	30.832	30.701	30.961	31.67	31.325	31.441	27.728	27.349	27.534	17.879	18.08	4.325	4.279	3.961	-0.134	-0.219
69.8	100.464	96.94	97.129	92.224	87.59	87.259	72.068	71.185	67.592	41.857	44.269	43.377	20.069	17.025	13.406	0.824	-2.616	-2.8098	-3.007	-2.241	-2.997	-3.993	-2.962	-8.084	-1.703	-0.095	-0.01	-2.41	-0.9	-1.52			594.8	30.832	30.697	30.957	31.67	31.332	31.431	27.732	27.344	27.532	17.879	18.07	4.332	4.279	3.965	-0.129	-0.215
69.9	112.838	88.266	99.421	92.989	87.571	87.241	72.029	71.137	67.56	41.777	44.247	43.24	20.103	16.909	13.374	0.705	-2.639	-3.1231	-2.6695	-2.2781	-3.131	-4.004	-2.889	-2.545	-1.848	0.794	-1.12	-2.19	-1.57	-1.18			594.9	30.828	30.691	30.951	31.67	31.332	31.435	27.728	27.353	27.522	17.874	18.07	4.336	4.27	3.961	-0.124	-0.209
70	140.725	100.051	95.288	91.339	87.548	87.244	72.016	70.892	67.612	41.747	44.239	43.379	20.223	16.967	13.361	0.66	-2.234	-2.8606	-2.439	-2.4664	-9.204	-4.009	-3.035	-0.072	-1.908	-2.587	-0.7	-2.01	-1.64	-1.31			595	30.832	30.691	30.961	31.67	31.332	31.441	27.728	27.354	27.516	17.881	18.064	4.332	4.27	3.961	-0.127	-0.219
70.1	144.949	101.698	103.193	96.917	87.528	87.246	72.012	71.88	67.698	41.713	44.191	43.417	20.146	17.066	13.332	0.642	-2.162	-2.7852	-6.7777	-2.6012	-2.03	-8.906	-10.092	-2.2	-3.078	-4.131	-0.18	-1.92	-1.48	-1.13			595.1	30.832	30.687	30.957	31.675	31.332	31.441	27.732	27.351	27.522	17.875	18.07	4.322	4.274	3.965	-0.123	-0.219
70.2	130.396	100.448	127.147	111.727	87.508	87.224	71.994	72.396	67.748	41.697	44.159	43.423	20.071	17.123	13.332	0.617	-2.236	-2.8672	-5.2589	-6.6621	-0.172	-4.786	-3.045	-4.285	-6.219	-3.297	-0.18	-1.78	-1.4	-1.07			595.2	30.837	30.681	30.947	31.677	31.332	31.441	27.738	27.342	27.526	17.881	18.07	4.326	4.274	3.959	-0.127	-0.225
70.3	111.315	111.256	155.794	112.423	87.469	87.238	71.988	72.335	67.639	41.659	44.171	43.369	19.92	17.071	13.333	0.584	-2.34	-2.7625	-0.4496	-4.6051	-3.219	-1.125	0.169	-4.147	-0.56	-2.858	-0.13	-1.69	-1.37	-1.08			595.3	30.832	30.677	30.941	31.685	31.327	31.441	27.728	27.345	27.532	17.871	18.07	4.332	4.27	3.959	-0.123	-0.219
70.4	96.533	143.044	148.786	101.293	87.444	87.244	71.957	71.699	67.451	41.635	44.218	43.219	19.967	16.854	13.357	0.526	-8.838	-7.011	-1.0285	0.014	-4.406	-2.457	-1.853	-3.511	0.345	-2.56	-0.17	-1.66	-1.33	-1.07			595.4	30.832	30.67	30.947	31.682	31.32	31.435	27.732	27.345	27.526	17.875	18.062	4.332	4.27	3.963	-0.117	-0.228
70.5	85.351	156.577	126.548	89.477	87.418	87.234	71.926	71.486	67.323	41.568	44.255	43.211	20.188	16.674	13.27	0.461	-1.913	-4.8731	-3.116	-0.6274	-4.026	-5.064	-4.347	-3.376	-2.051	-2.118	-0.02	-1.65	-1.33	-1.07			595.5	30.837	30.67	30.941	31.682	31.31	31.441	27.738	27.351	27.532	17.881	18.058	4.322	4.27	3.959	-0.125	-0.225
70.6	78.041	141.248	105.4	79.759	87.393	87.201	71.911	71.647	67.349	41.562	44.22	37.352	13.233	14.848	13.218	0.531	0.2	-0.3914	-3.7781	-2.7633	-3.612	-5.6	-4.511	-3.425	-3	-2.011	0.08	-1.62	-1.34	-1			595.6	30.83	30.666	30.946	31.692	31.325	31.441	27.738	27.344	27.522	17.881	18.058	4.322	4.264	3.963	-0.119	-0.219
70.7	71.725	118.372	90.454	72.676	87.397	87.17	71.924	71.665	67.501	41.636	44.252	44.235	21.309	13.559	7.076	0.543	-1.995	-1.4004	-3.2242	-3.0934	-3.479	-5.042	-3.802	-3.201	-2.602	-2.122	0.09	-1.59	-1.34	-0.99			595.7	30.836	30.66	30.939	31.682	31.332	31.441	27.738	27.34	27.516	17.884	18.062	4.326	4.27	3.969	-0.119	-0.228
70.8	66.795	100.796	80.04	66.46	87.418	87.136	71.975	71.585	67.693	41.631	44.308	46.241	23.472	18.813	14.842	0.477	-4.243	-4.0696	-2.9847	-2.691	-3.552	-4.826	-3.431	-2.956	-2.648	-2.129	0.09	-1.55	-1.31	-0.99			595.8	30.83	30.666	30.939	31.692	31.332	31.445	27.732	27.334	27.522	17.881	18.058	4.322	4.27	3.969	-0.125	-0.225
70.9	62.294	88.122	72.584	61.861	87.402	87.111	71.97	71.592	67.933	41.441	44.393	43.835	20.555	19.042	16.415	0.463	-4.214	-4.9079	-2.9796	-2.4293	-3.506	-4.598	-3.748	-2.84	-2.44	-2.005	0.09	-1.53	-1.33	-1.01			595.9	30.836	30.66	30.939	31.692	31.322	31.451	27.738	27.34	27.514	17.871	18.058	4.322	4.264	3.973	-0.119	-0.219
71	58.651	79.56	66.927	57.582	87.395	87.105	71.92	71.614	67.654	41.398	36.912	41.001	17.831	15.652	12.746	0.306	-4.083	-4.2895	-3.1984	-2.557	-3.62	-4.274	-3.532	-2.821	-2.247	-1.869	0.14	-1.51	-1.36	-0.99			596	30.83	30.666	30.935	31.692	31.322	31.451	27.738	27.334	27.52	17.875	18.058	4.326	4.27	3.971	-0.115	-0.225
71.1	54.862	72.919	62.227	54.263	87.364	87.166	71.84	71.698	67.479	41.393	45.336	41.691	17.85	14.08	10.21	0.078	-3.899	-4.0524	-3.3195	-2.507	-3.553	-4.284	-3.224	-2.847	-1.953	-1.774	0.15	-1.51	-1.39	-0.99			596.1	30.837	30.656	30.939	31.692	31.322	31.451	27.738	27.344	27.514	17.871	18.049	4.332	4.27	3.971	-0.109	-0.219
71.2	51.295	67.371	58.116	50.875	87.364	87.19	71.835	71.614	67.508	41.501	47.669	42.522	18.512	14.885	10.666	-6.038	-4.116	-4.0043	-3.2757	-2.4699	-3.479	-4.31	-3.175	-2.802	-1.952	-1.755	0.14	-1.47	-1.4	-0.98			596.2	30.828	30.66	30.935	31.692	31.322	31.441	27.738	27.34	27.53	17.871	18.049	4.32	4.26	3.961	-0.105	-0.219
71.3	48.211	62.717	54.032	47.638	87.465	87.165	71.842	71.593	67.613	41.505	44.681	41.537	17.955	14.829	10.837	1.119	-3.712	-4.1469	-3.2218	-2.4738	-3.463	-4.311	-3.147	-2.75	-1.925	-1.8	0.14	-1.48	-1.4	-0.95			596.3	30.832	30.656	30.939	31.692	31.332	31.441	27.726	27.334	27.52	17.863	18.049	4.32	4.26	3.965	-0.099	-0.225
71.4	45.193	58.845	50.416	44.576	87.444	87.107	71.825	71.719	67.361	36.354	42.162	38.967	16.982	14.242	10.601	3.531	-4.056	-4.4289	-3.2257	-2.4543	-3.457	-4.329	-3.134	-2.691	-1.905	-1.799	0.16	-1.49	-1.39	-0.95			596.4	30.828	30.656	30.935	31.692	31.327	31.441	27.731	27.344	27.524	17.869	18.043	4.314	4.265	3.971	-0.099	-0.209
71.5	42.746	55.182	47.147	41.831	87.449	87.046	71.757	71.705	62.918	40.12	42.628	36.207	15.707	12.914	9.796	1.129	-4.257	-4.693	-3.3007	-2.4465	-3.459	-4.284	-3.12	-2.651	-1.863	-1.809	0.17	-1.47	-1.4	-0.95			596.5	30.832	30.66	30.929	31.695	31.32	31.445	27.733	27.34	27.525	17.863	18.049	4.32	4.26	3.961	-0.095	-0.219
71.6	40.04	51.576	44.357	39.352	87.419	87.054	71.717	71.7	66.249	44.35	43.761	33.244	14.845	12.129	8.778	-1.253	-4.586	-4.9301	-3.3273	-2.4153	-3.438	-4.271	-3.063	-2.619	-1.796	-1.761	0.18	-1.48	-1.42	-0.96			596.6	30.841	30.656	30.929	31.701	31.33	31.441	27.731	27.344	27.532	17.869	18.049	4.32	4.26	3.965	-0.089	-0.227
71.7	37.852	48.785	41.154	36.973	87.385	87.07	71.802	71.438	70.204	43.158	41.969	31.076	13.374	11.07	7.729	-1.225	-4.852	-5.1442	-3.341	-2.384	-3.422	-4.255	-3.029	-2.592	-1.769	-1.725	0.18	-1.49	-1.42	-0.98			596.7	30.837	30.656	30.929	31.701	31.33	31.441	27.738	27.342	27.522	17.859	18.049	4.314	4.264	3.971	-0.099	-0.221
71.8	35.54	45.837	38.943	35.111	87.644	87.113	69.955	64.927	69.056	40.623	39.661	28.392	12.165	10.326	6.581	-0.697	-5.084	-5.3403	-3.3574	-2.3508	-3.366	-4.247	-3.031	-2.58	-1.752	-1.703	0.21	-1.51	-1.43	-0.99			596.8	30.841	30.655	30.935	31.701	31.33	31.441	27.738	27.334	27.522	17.863	18.039	4.32	4.26	3.961	-0.099	-0.217
71.9	34.095	43.244	36.377	32.996	87.553	87.13	67.029	73.57	67.17	41.462	36.481	26.448	10.717	9.136	6.077	-0.554	-5.321	-5.5422	-3.4054	-2.3692	-3.353	-4.195	-2.993	-2.566	-1.722	-1.712	0.24	-1.51	-1.45	-0.97			596.9	30.847	30.648	30.92	31.701	31.336	31.441	27.742	27.34	27.526	17.859	18.043	4.324	4.26	3.965	-0.099	-0.211
72	32.033	40.341	34.631	31.479	79.59	87.14	74.019	74.696	69.149	42.857	34.016	24.65	9.759	8.166	5.075	-1.016	-5.553	-5.6047	-3.4472	-2.3469	-3.37	-4.173	-2.964	-2.536	-1.711	-1.7	0.26	-1.51	-1.47	-0.98			597	30.841	30.656	30.916	31.701	31.33	31.445	27.738	27.334	27.532	17.859	18.039	4.32	4.26	3.971	-0.104	-0.221
72.1	30.432	38.399	32.341	29.65	89.765	87.102	74.001	71.956	72.652	41.246	31.241	22.86	8.792	7.266	4.42	-1.063	-5.454	-5.7395	-3.4718	-2.334	-3.353	-4.134	-2.964	-2.501	-1.709	-1.652	0.28	-1.51	-1.48	-0.99			597.1	30.851	30.66	30.91	31.701	31.339	31.441	27.738	27.334	27.526	17.864	18.039	4.32	4.254	3.974	-0.097	-0.221
72.2	28.201	35.878	30.174	27.902	91.142	87.275	71.896	71.901	70.39	37.949	28.986	21.299	8.01	6.26	3.67	-1.528	-5.623	-5.8762	-3.5136	-2.3391	-3.327	-4.096	-2.964	-2.478	-1.695	-1.638	0.31	-1.52	-1.5	-0.99			597.2	30.856	30.666	30.906	31.701	31.339	31.441	27.742	27.34	27.532	17.871	18.029	4.31	4.25	3.971	-0.097	-0.216
72.3	26.982	34.116	28.213	26.217	89.03	80.049	73.266	77.875	65.017	35.078	26.844	19.763	7.164	5.293	2.978	-1.651	-5.736	-6.0461	-3.5507	-2.334	-3.338	-4.05	-2.923	-2.454	-1.654	-1.622	0.32	-1.52	-1.5	-0.98			597.3	30.849	30.676	30.9	31.711	31.336	31.441	27.752	27.334	27.532	17.871	18.034	4.315	4.25	3.974	-0.103	-0.209
72.4	25.128	31.922	26.632	24.641	92.849	89.111	78.959	76.905	59.697	32.04	25.173	18.258	6.476	4.606	2.29	-2.35	-5.889	-6.2082	-3.5773	-2.3184	-3.322	-4.008	-2.884	-2.459	-1.641	-1.599	0.34	-1.52	-1.53	-0.98			597.4	30.857	30.676	30.906	31.711	31.33	31.441	27.758	27.34	27.522	17.865	18.041	4.322	4.254	3.98	-0.097	-0.215
72.5	24.039	30.461	24.983	23.154	108.44	90.203	77.885	71.266	54.686	29.181	23.136	17.011	5.772	4.01	1.622	-2.599	-6.085	-6.375	-3.5742	-2.2969	-3.296	-4.002	-2.882	-2.473	-1.648	-1.576	0.36	-1.53	-1.55	-0.99			597.5	30.851	30.67	30.9	31.711	31.33	31.441	27.748	27.344	27.526	17.871	18.041	4.312	4.26	3.974	-0.103	-0.209
72.6	22.594	28.769	23.378	21.98	112.106	88.115	72.492	65.385	50.528	26.669	21.311	15.808	4.897	3.451	0.948	-3.032	-6.238	-6.5637	-3.5957	-2.2891	-3.293	-3.973	-2.918	-2.465	-1.658	-1.58	0.35	-1.53	-1.55	-0.99			597.6	30.857	30.672	30.895	31.715	31.341	31.441	27.752	27.344	27.522	17.861	18.033	4.312	4.25	3.984	-0.097	-0.205
72.7	21.754	27.857	22.109	20.769	102.01	88.965	66.348	60.214	47.189	24.515	19.839	14.258	4.348	2.899	0.244	-3.325	-6.437	-6.7559	-3.621	-2.2988	-3.3	-3.957	-2.903	-2.45	-1.673	-1.572	0.34	-1.54	-1.55	-0.99			597.7	30.847	30.666	30.9	31.721	31.341	31.441	27.758	27.349	27.512	17.865	18.039	4.302	4.254	3.99	-0.097	-0.209
72.8	20.6	25.788	21.125	20.178	90.172	102.337	61.1	55.669	44.163	22.477	18.491	13.25	3.717	2.331	-0.413	-3.896	-6.697	-6.8235	-3.6679	-2.3086	-3.304	-3.967	-2.902	-2.44	-1.675	-1.556	0.36	-1.54	-1.56	-0.99			597.8	30.847	30.667	30.9	31.731	31.341	31.441	27.758	27.344	27.516	17.871	18.043	4.306	4.25	3.978	-0.107	-0.209
72.9	19.473	24.395	19.903	19.015	80.237	108.68	56.348	51.382	41.226	20.815	17.068	12.277	3.457	1.734	-0.845	-3.873	-6.729	-6.843	-3.6769	-2.3321	-3.316	-3.953	-2.892	-2.444	-1.668	-1.56	0.38	-1.54	-1.57	-0.99			597.9	30.851	30.67	30.896	31.731	31.347	31.441	27.761	27.34	27.522	17.871	18.039	4.312	4.254	3.982	-0.103	-0.209
73	18.417	22.921	18.762	17.948	72.59	101.764	52.305	48.164	38.327	19.117	15.756	11.353	2.319	1.183	-1.393	-4.134	-6.808	-6.9426	-3.6855	-2.3262	-3.316	-3.945	-2.88	-2.45	-1.673	-1.56	0.39	-1.53	-1.58	-0.99			598	30.857	30.666	30.89	31.731	31.341	31.441	27.767	27.344	27.514	17.865	18.039	4.316	4.25	3.988	-0.103	-0.205
73.1	17.432	21.814	17.594	16.989	66.378	90.338	48.99	45.323	35.819	17.493	14.539	10.497	2.161	0.626	-1.697	-4.351	-6.855	-7.0325	-3.7109	-2.3438	-3.31	-3.965	-2.89	-2.434	-1.693	-1.566	0.4	-1.55	-1.59	-1			598.1	30.851	30.666	30.886	31.731	31.347	31.441	27.767	27.345	27.52	17.871	18.043	4.312	4.25	3.993	-0.097	-0.209
73.2	16.532	20.574	16.581	16.048	61.358	80.411	45.833	42.567	33.49	16.326	13.381	9.649	1.459	0.058	-2.09	-4.531	-6.904	-7.0891	-3.7382	-2.3653	-3.32	-3.99	-2.89	-2.444	-1.717	-1.566	0.4	-1.56	-1.6	-1			598.2	30.857	30.676	30.89	31.731	31.341	31.431	27.771	27.351	27.52	17.865	18.049	4.316	4.24	3.99	-0.093	-0.209
73.3	15.463	19.664	15.768	15.036	56.804	72.39	43.117	39.588	31.404	14.794	12.262	8.854	1.104	-0.532	-2.482	-4.759	-7.109	-7.2188	-3.7644	-2.3711	-3.329	-3.992	-2.89	-2.444	-1.729	-1.56	0.42	-1.56	-1.6	-0.99			598.3	30.857	30.666	30.89	31.74	31.341	31.431	27.777	27.345	27.51	17.871	18.039	4.31	4.244	3.994	-0.088	-0.209
73.4	15.055	18.833	14.303	14.213	53.414	66.237	40.028	37.194	29.111	13.325	10.957	8.011	0.765	-0.848	-2.877	-4.968	-7.287	-7.3633	-3.7687	-2.375	-3.329	-3.986	-2.882	-2.454	-1.732	-1.56	0.42	-1.57	-1.59	-1			598.4	30.861	30.666	30.886	31.74	31.351	31.431	27.777	27.355	27.514	17.859	18.043	4.31	4.24	4	-0.088	-0.209
73.5	14.221	17.913	13.768	13.661	49.628	61.38	37.818	34.791	27.419	11.874	10.287	7.178	0.368	-0.722	-3.265	-5.195	-7.479	-7.4512	-3.7578	-2.3711	-3.325	-3.981	-2.863	-2.458	-1.742	-1.57	0.41	-1.58	-1.6	-1.01			598.5	30.857	30.666	30.88	31.744	31.347	31.431	27.777	27.361	27.51	17.859	18.039	4.314	4.244	3.99	-0.088	-0.205
73.6	13.966	17.001	12.525	13.151	46.583	57.235	35.306	33	25.494	10.799	9.338	6.374	-0.019	-1.395	-3.717	-5.43	-7.503	-7.4981	-3.7656	-2.3653	-3.324	-3.981	-2.865	-2.45	-1.752	-1.576	0.4	-1.59	-1.61	-1.01			598.6	30.863	30.666	30.886	31.746	31.341	31.435	27.767	27.349	27.51	17.863	18.039	4.32	4.25	3.99	-0.095	-0.199
73.7	12.967	15.925	12.37	12.442	43.814	53.187	33.424	30.705	24.224	9.403	8.664	5.513	-0.412	-1.665	-4.238	-5.642	-7.562	-7.4981	-3.7851	-2.3692	-3.341	-4.012	-2.863	-2.434	-1.748	-1.57	0.41	-1.6	-1.61	-1			598.7	30.858	30.667	30.88	31.74	31.341	31.431	27.767	27.353	27.504	17.859	18.043	4.314	4.243	3.994	-0.089	-0.199
73.8	12.522	15.314	11.184	11.616	41.208	49.907	30.649	29.029	22.568	8.686	7.771	5.178	-0.825	-1.954	-4.467	-5.891	-7.603	-7.5188	-3.8007	-2.3906	-3.361	-4.023	-2.864	-2.448	-1.756	-1.571	0.4	-1.6	-1.61	-0.99			598.8	30.861	30.67	30.88	31.744	31.347	31.431	27.771	27.349	27.51	17.863	18.039	4.32	4.25	3.99	-0.089	-0.205
73.9	11.796	14.46	11.048	11.374	38.383	46.947	28.955	27.148	21.067	7.426	7.307	4.884	-1.222	-2.321	-4.529	-5.962	-7.669	-7.586	-3.8164	-2.3946	-3.357	-4.008	-2.875	-2.448	-1.753	-1.572	0.41	-1.59	-1.62	-1.01			598.9	30.867	30.672	30.877	31.756	31.341	31.431	27.777	27.353	27.51	17.869	18.039	4.314	4.244	3.994	-0.089	-0.199
74	11.312	14.08	10.149	10.717	35.859	43.738	27.273	25.811	19.63	6.987	6.232	4.503	-1.514	-2.681	-4.768	-6.108	-7.751	-7.6563	-3.8261	-2.3985	-3.361	-4.002	-2.884	-2.458	-1.764	-1.57	0.42	-1.6	-1.64	-1.01			599	30.857	30.666	30.867	31.75	31.351	31.431	27.777	27.349	27.504	17.863	18.043	4.32	4.25	3.99	-0.089	-0.199
74.1	10.141	12.707	9.674	10.572	33.684	41.08	25.936	24.363	18.604	6.022	5.945	4.048	-1.699	-3.075	-4.957	-6.207	-7.804	-7.6875	-3.8496	-2.3985	-3.38	-4.008	-2.904	-2.458	-1.768	-1.58	0.44	-1.59	-1.67	-1			599.1	30.861	30.662	30.861	31.75	31.347	31.435	27.772	27.349	27.51	17.869	18.039	4.32	4.254	3.99	-0.099	-0.209
74.2	10.008	12.357	8.532	9.419	32.069	38.449	24.473	23.008	17.465	5.538	5.211	3.484	-1.899	-3.428	-5.172	-6.325	-7.846	-7.7246	-3.8652	-2.4141	-3.39	-4.012	-2.914	-2.477	-1.77	-1.57	0.44	-1.6	-1.68	-1.02			599.2	30.857	30.66	30.861	31.75	31.351	31.441	27.779	27.353	27.51	17.873	18.043	4.32	4.26	3.994	-0.095	-0.205
74.3	9.423	11.654	8.124	9.295	30.092	36.357	22.858	21.721	16.294	4.596	4.605	2.893	-2.115	-3.438	-5.425	-6.427	-7.871	-7.759	-3.875	-2.4356	-3.396	-4.004	-2.898	-2.487	-1.77	-1.57	0.46	-1.6	-1.69	-1.02			599.3	30.857	30.666	30.867	31.75	31.351	31.441	27.779	27.359	27.51	17.869	18.049	4.314	4.254	3.99	-0.089	-0.199
74.4	9.504	11.59	7.637	8.501	27.933	33.777	21.462	20.448	15.309	3.732	4.059	2.294	-2.284	-3.601	-5.662	-6.543	-7.906	-7.7989	-3.8847	-2.4356	-3.396	-3.998	-2.902	-2.497	-1.764	-1.566	0.47	-1.61	-1.7	-1.01			599.4	30.861	30.666	30.857	31.75	31.346	31.441	27.779	27.349	27.515	17.869	18.039	4.32	4.264	3.994	-0.089	-0.199
74.5	8.757	10.748	7.284	8.631	26.356	32.052	20.348	19.217	14.34	2.94	3.645	1.859	-2.586	-3.766	-5.929	-6.653	-7.955	-7.8379	-3.8906	-2.4305	-3.396	-4.002	-2.902	-2.493	-1.777	-1.56	0.49	-1.63	-1.71	-0.99			599.5	30.867	30.666	30.841	31.75	31.339	31.441	27.779	27.349	27.522	17.869	18.039	4.32	4.26	4	-0.095	-0.205
74.6	8.622	10.323	6.897	7.88	25.173	29.977	19.055	17.911	13.413	2.369	3.2	1.587	-2.871	-3.957	-6.262	-6.801	-7.982	-7.9278	-3.9003	-2.4375	-3.4	-4.022	-2.898	-2.501	-1.788	-1.56	0.48	-1.63	-1.71	-1			599.6	30.867	30.667	30.846	31.75	31.349	31.441	27.773	27.353	27.512	17.864	18.034	4.32	4.27	4	-0.088	-0.199
74.7	8.282	9.827	6.507	7.608	23.767	28.423	17.737	17.065	12.516	1.794	2.734	1.284	-3.308	-4.114	-6.439	-6.875	-8.016	-8.0176	-3.9218	-2.4473	-3.406	-4.027	-2.888	-2.499	-1.805	-1.561	0.5	-1.64	-1.7	-1			599.7	30.867	30.666	30.839	31.76	31.357	31.445	27.783	27.349	27.512	17.875	18.041	4.314	4.264	3.99	-0.097	-0.209
74.8	8.019	9.324	6.085	7.285	22.241	26.648	17.077	16.169	11.675	1.439	2.325	0.998	-3.405	-4.281	-6.508	-6.955	-8.037	-8.1106	-3.9355	-2.4473	-3.409	-4.027	-2.897	-2.508	-1.807	-1.56	0.49	-1.66	-1.71	-0.98			599.8	30.856	30.656	30.836	31.764	31.347	31.451	27.789	27.349	27.512	17.871	18.041	4.32	4.26	3.994	-0.097	-0.204
74.9	7.303	8.766	5.667	6.85	21.098	25.042	16.012	15.415	10.917	0.952	1.926	0.675	-3.452	-4.484	-6.681	-7.061	-8.051	-8.1739	-3.9453	-2.4512	-3.415	-4.022	-2.914	-2.506	-1.813	-1.57	0.51	-1.65	-1.73	-0.96			599.9	30.861	30.666	30.83	31.766	31.351	31.451	27.789	27.349	27.512	17.871	18.029	4.32	4.26	4	-0.097	-0.197
75	6.674	8.194	5.236	6.418	19.849	23.375	15.395	14.637	10.146	0.506	1.452	0.382	-3.531	-4.655	-6.791	-7.174	-8.051	-8.211	-3.955	-2.4571	-3.406	-4.037	-2.923	-2.506	-1.803	-1.574	0.5	-1.67	-1.74	-0.97			600	30.871	30.666	30.826	31.76	31.351	31.439	27.789	27.354	27.516	17.865	18.029	4.325	4.254	3.99	-0.107	-0.197
75.1	6.305	7.942	4.713	5.949	18.796	22.093	14.077	13.821	9.385	0.042	0.962	0.039	-3.592	-4.82	-6.942	-7.243	-8.066	-8.2383	-3.9804	-2.4571	-3.406	-4.031	-2.919	-2.506	-1.816	-1.58	0.5	-1.68	-1.74	-0.97			600.1	30.877	30.662	30.83	31.76	31.361	31.439	27.789	27.351	27.522	17.871	18.023	4.322	4.26	3.994	-0.097	-0.197
75.2	6.146	7.744	4.323	5.844	17.598	20.74	13.524	13.051	8.697	-0.408	0.798	-0.278	-3.801	-4.921	-7.102	-7.328	-8.111	-8.2813	-3.996	-2.461	-3.4	-4.041	-2.923	-2.525	-1.823	-1.583	0.51	-1.69	-1.74	-0.96			600.2	30.877	30.666	30.826	31.76	31.357	31.439	27.779	27.351	27.526	17.865	18.033	4.322	4.254	4	-0.103	-0.209
75.3	5.862	7.655	3.931	5.691	16.59	19.526	12.643	12.391	8.012	-0.889	0.584	-0.701	-3.946	-5.037	-7.23	-7.401	-8.143	-8.3418	-4.0195	-2.4668	-3.407	-4.041	-2.933	-2.538	-1.834	-1.589	0.5	-1.7	-1.74	-0.97			600.3	30.877	30.667	30.82	31.77	31.361	31.439	27.783	27.355	27.532	17.871	18.039	4.316	4.26	4	-0.097	-0.205
75.4	5.647	6.926	4.157	5.34	15.515	18.499	12.057	11.249	7.974	-1.333	0.2	-0.81	-4.082	-5.337	-7.323	-7.489	-8.212	-8.3731	-4.0351	-2.4668	-3.411	-4.047	-2.943	-2.542	-1.838	-1.59	0.5	-1.7	-1.74	-0.96			600.4	30.867	30.666	30.826	31.77	31.357	31.439	27.789	27.361	27.522	17.875	18.033	4.322	4.26	4.005	-0.097	-0.199
75.5	5.538	6.868	3.54	4.853	15.067	17.614	10.903	11.125	7.161	-1.668	-0.066	-0.894	-4.196	-5.458	-7.424	-7.553	-8.281	-8.4141	-4.0351	-2.4707	-3.407	-4.051	-2.943	-2.551	-1.854	-1.601	0.49	-1.7	-1.75	-0.95			600.5	30.877	30.676	30.82	31.77	31.361	31.439	27.789	27.351	27.522	17.881	18.039	4.326	4.255	4.012	-0.093	-0.205
75.6	5.221	6.26	3.725	4.89	14.18	16.647	10.576	10.421	6.768	-2.119	-0.397	-1.122	-4.342	-5.716	-7.516	-7.608	-8.33	-8.4387	-4.0449	-2.4766	-3.411	-4.057	-2.938	-2.561	-1.857	-1.609	0.49	-1.71	-1.75	-0.95			600.6	30.877	30.672	30.82	31.77	31.367	31.439	27.779	27.355	27.526	17.871	18.033	4.322	4.262	4.012	-0.097	-0.199
75.7	5.026	6.127	3.211	4.426	13.339	15.712	9.805	10.073	6.335	-2.289	-0.573	-1.344	-4.425	-5.753	-7.56	-7.681	-8.381	-8.4532	-4.0546	-2.4805	-3.421	-4.061	-2.943	-2.563	-1.873	-1.63	0.49	-1.7	-1.77	-0.94			600.7	30.878	30.656	30.826	31.766	31.357	31.439	27.779	27.361	27.532	17.875	18.039	4.326	4.262	4.002	-0.097	-0.199
75.8	4.207	5.542	2.972	4.637	12.544	14.754	9.51	9.543	5.777	-2.568	-0.902	-1.564	-4.512	-5.862	-7.649	-7.737	-8.436	-8.4668	-4.0585	-2.4863	-3.431	-4.059	-2.957	-2.556	-1.873	-1.63	0.51	-1.72	-1.77	-0.94			600.8	30.878	30.666	30.816	31.76	31.361	31.439	27.779	27.361	27.532	17.869	18.029	4.332	4.266	4.006	-0.097	-0.195
75.9	4.325	5.592	2.129	4.236	11.895	13.844	9.023	9.079	5.22	-2.947	-1.179	-1.808	-4.625	-5.908	-7.741	-7.778	-8.477	-8.459	-4.0742	-2.5	-3.425	-4.063	-2.959	-2.557	-1.872	-1.628	0.51	-1.72	-1.78	-0.95			600.9	30.88	30.666	30.81	31.76	31.367	31.439	27.779	27.361	27.526	17.859	18.033	4.336	4.26	4.012	-0.107	-0.189
76	3.948	4.934	1.864	3.971	11.064	13.092	8.573	8.562	4.719	-3.155	-1.493	-1.933	-4.742	-5.941	-7.836	-7.778	-8.492	-8.4493	-4.0781	-2.5059	-3.429	-4.068	-2.953	-2.567	-1.869	-1.634	0.53	-1.72	-1.79	-0.93			601	30.886	30.667	30.82	31.76	31.373	31.43	27.783	27.355	27.532	17.863	18.029	4.342	4.26	4.012	-0.107	-0.189
76.1	4.264	5.348	1.81	3.95	10.637	12.196	8.053	8.071	4.304	-3.484	-1.664	-2.08	-4.846	-6.015	-7.886	-7.778	-8.516	-8.468	-4.0937	-2.5059	-3.435	-4.072	-2.953	-2.575	-1.867	-1.633	0.51	-1.72	-1.8	-0.94			601.1	30.886	30.666	30.816	31.76	31.369	31.43	27.777	27.361	27.522	17.869	18.033	4.336	4.264	4	-0.103	-0.195
76.2	3.721	4.854	1.795	3.705	10.142	11.633	7.475	7.598	4.065	-3.787	-1.79	-2.208	-4.916	-6.101	-7.961	-7.793	-8.566	-8.4727	-4.1101	-2.5098	-3.439	-4.078	-2.957	-2.59	-1.869	-1.646	0.52	-1.73	-1.8	-0.93			601.2	30.882	30.666	30.81	31.76	31.373	31.43	27.781	27.365	27.526	17.863	18.039	4.342	4.266	4	-0.097	-0.189
76.3	3.568	4.794	1.667	3.548	9.648	11.029	6.901	7.173	3.778	-4.093	-1.948	-2.377	-5.01	-6.156	-8.03	-7.827	-8.621	-8.5039	-4.1269	-2.5156	-3.445	-4.078	-2.962	-2.596	-1.867	-1.644	0.5	-1.71	-1.79	-0.93			601.3	30.88	30.662	30.815	31.76	31.373	31.43	27.787	27.371	27.532	17.869	18.033	4.342	4.264	4	-0.103	-0.189
76.4	3.335	4.45	1.474	3.303	9.18	10.508	6.361	6.764	3.508	-4.235	-2.137	-2.523	-5.1	-6.234	-8.146	-7.838	-8.666	-8.5176	-4.1269	-2.5156	-3.449	-4.082	-2.953	-2.597	-1.863	-1.65	0.51	-1.73	-1.79	-0.93			601.4	30.886	30.666	30.808	31.76	31.382	31.43	27.787	27.375	27.535	17.869	18.039	4.334	4.26	3.994	-0.097	-0.189
76.5	3.293	4.033	1.206	3.271	8.7	9.981	6.06	6.439	3.215	-4.313	-2.312	-2.639	-5.194	-6.258	-8.245	-7.899	-8.705	-8.545	-4.1464	-2.5196	-3.454	-4.088	-2.972	-2.612	-1.873	-1.65	0.51	-1.73	-1.8	-0.93			601.5	30.877	30.666	30.804	31.76	31.378	31.434	27.787	27.369	27.53	17.864	18.043	4.343	4.26	4	-0.097	-0.185
76.6	3.07	3.543	1.017	3.061	8.224	9.446	5.8	6.258	2.842	-4.523	-2.473	-2.773	-5.296	-6.312	-8.37	-7.953	-8.751	-8.5676	-4.1464	-2.5293	-3.449	-4.076	-2.984	-2.618	-1.873	-1.66	0.5	-1.75	-1.81	-0.93			601.6	30.888	30.662	30.806	31.77	31.377	31.441	27.791	27.369	27.53	17.871	18.043	4.34	4.26	4	-0.107	-0.18
76.7	2.899	3.498	0.653	2.844	7.742	8.942	5.509	5.977	2.488	-4.715	-2.661	-2.957	-5.389	-6.378	-8.45	-8.011	-8.773	-8.5899	-4.1562	-2.5254	-3.456	-4.088	-2.998	-2.622	-1.872	-1.664	0.51	-1.76	-1.82	-0.93			601.7	30.888	30.655	30.8	31.77	31.371	31.441	27.797	27.369	27.533	17.861	18.041	4.34	4.254	4.004	-0.103	-0.18
76.8	2.682	3.425	0.179	2.678	7.242	8.402	5.164	5.575	1.92	-4.922	-2.911	-3.191	-5.485	-6.453	-8.517	-8.037	-8.797	-8.6133	-4.166	-2.5301	-3.447	-4.092	-2.992	-2.627	-1.877	-1.671	0.52	-1.78	-1.83	-0.93			601.8	30.892	30.644	30.8	31.77	31.38	31.441	27.797	27.373	27.539	17.865	18.045	4.34	4.26	4	-0.093	-0.185
76.9	2.612	3.365	0.215	2.5	6.673	7.838	4.846	5.312	1.958	-5.117	-3.088	-3.312	-5.561	-6.525	-8.565	-8.073	-8.791	-8.6231	-4.166	-2.541	-3.45	-4.086	-2.993	-2.63	-1.883	-1.665	0.49	-1.77	-1.83	-0.93			601.9	30.897	30.646	30.796	31.77	31.38	31.441	27.8	27.379	27.539	17.871	18.05	4.34	4.254	4	-0.099	-0.18
77	2.529	3.259	0.297	2.307	6.513	7.254	4.51	4.982	1.727	-5.294	-3.116	-3.328	-5.575	-6.573	-8.61	-8.127	-8.826	-8.634	-4.166	-2.5371	-3.45	-4.09	-3.003	-2.637	-1.887	-1.681	0.5	-1.78	-1.83	-0.92			602	30.886	30.652	30.8	31.766	31.386	31.431	27.797	27.369	27.53	17.865	18.039	4.335	4.26	4.004	-0.095	-0.18
77.1	2.442	3.182	0.232	2.193	5.92	6.731	4.131	4.721	1.64	-5.475	-3.192	-3.388	-5.606	-6.693	-8.675	-8.188	-8.828	-8.6465	-4.1699	-2.541	-3.447	-4.086	-3.007	-2.641	-1.893	-1.679	0.49	-1.78	-1.83	-0.91			602.1	30.886	30.65	30.796	31.76	31.38	31.431	27.797	27.369	27.534	17.871	18.043	4.342	4.264	4.01	-0.089	-0.176
77.2	2.353	3.02	0.233	2.078	5.798	6.491	3.621	4.34	1.487	-5.692	-3.241	-3.48	-5.641	-6.796	-8.747	-8.209	-8.841	-8.6563	-4.1796	-2.5391	-3.437	-4.08	-3.013	-2.643	-1.902	-1.689	0.49	-1.79	-1.83	-0.9			602.2	30.88	30.652	30.791	31.76	31.38	31.431	27.8	27.373	27.541	17.861	18.039	4.336	4.26	4	-0.086	-0.17
77.3	2.168	2.941	0.199	1.91	5.619	6.105	3.604	4.018	1.291	-5.742	-3.401	-3.588	-5.705	-6.917	-8.797	-8.268	-8.854	-8.6719	-4.1953	-2.5332	-3.441	-4.09	-3.023	-2.641	-1.893	-1.703	0.49	-1.78	-1.83	-0.89			602.3	30.886	30.64	30.787	31.76	31.38	31.441	27.806	27.379	27.541	17.865	18.043	4.342	4.26	4	-0.089	-0.18
77.4	2.209	2.856	-0.171	1.808	5.39	5.805	3.303	4.025	0.667	-5.826	-3.518	-3.687	-5.75	-7.003	-8.861	-8.311	-8.871	-8.6973	-4.1953	-2.5391	-3.447	-4.091	-3.023	-2.647	-1.904	-1.709	0.49	-1.79	-1.84	-0.9			602.4	30.886	30.646	30.791	31.76	31.38	31.431	27.806	27.379	27.532	17.861	18.049	4.342	4.254	4.004	-0.085	-0.18
77.5	1.401	2.268	-0.033	1.727	4.877	5.524	3.283	3.855	0.762	-5.926	-3.577	-3.748	-5.799	-7.093	-8.913	-8.332	-8.881	-8.7207	-4.1894	-2.5535	-3.445	-4.102	-3.019	-2.657	-1.904	-1.724	0.5	-1.8	-1.85	-0.91			602.5	30.89	30.646	30.791	31.76	31.38	31.431	27.797	27.369	27.532	17.861	18.043	4.336	4.26	4	-0.088	-0.175
77.6	1.451	2.176	-0.684	1.635	4.468	5.123	3.137	3.707	0.08	-6.008	-3.671	-3.788	-5.856	-7.153	-8.957	-8.371	-8.896	-8.7442	-4.1855	-2.5567	-3.46	-4.107	-3.018	-2.663	-1.904	-1.726	0.5	-1.8	-1.87	-0.9			602.6	30.886	30.644	30.787	31.772	31.38	31.431	27.801	27.373	27.522	17.849	18.049	4.342	4.254	4	-0.088	-0.168
77.7	1.548	2.176	-0.8	1.551	4.158	4.815	2.877	3.485	0.059	-6.129	-3.77	-3.857	-5.87	-7.218	-8.975	-8.412	-8.91	-8.7539	-4.1894	-2.5508	-3.466	-4.121	-3.023	-2.661	-1.914	-1.72	0.49	-1.81	-1.87	-0.91			602.7	30.888	30.646	30.791	31.772	31.377	31.431	27.808	27.379	27.522	17.849	18.043	4.342	4.26	4.004	-0.097	-0.168
77.8	1.578	1.986	-0.8	1.461	3.964	4.486	2.548	3.201	0.019	-6.387	-3.886	-3.935	-5.879	-7.228	-9.01	-8.408	-8.951	-8.7571	-4.1992	-2.5606	-3.46	-4.121	-3.013	-2.674	-1.924	-1.716	0.5	-1.8	-1.87	-0.9			602.8	30.888	30.64	30.787	31.767	31.371	31.441	27.808	27.379	27.522	17.84	18.049	4.336	4.26	4	-0.093	-0.168
77.9	1.542	1.957	-0.85	1.407	3.78	4.217	2.297	2.965	-0.048	-6.61	-3.958	-4.017	-5.887	-7.275	-9.051	-8.411	-8.965	-8.7715	-4.2089	-2.5508	-3.454	-4.121	-3.017	-2.678	-1.934	-1.714	0.5	-1.8	-1.87	-0.91			602.9	30.882	30.646	30.781	31.76	31.38	31.435	27.799	27.369	27.526	17.834	18.039	4.342	4.26	4	-0.088	-0.174
78	1.771	1.874	-0.84	1.348	3.603	3.629	2.076	2.684	-0.145	-6.817	-4.027	-4.074	-5.92	-7.298	-9.095	-8.448	-8.986	-8.7911	-4.2148	-2.5508	-3.453	-4.121	-3.023	-2.688	-1.932	-1.734	0.51	-1.79	-1.87	-0.9			603	30.878	30.637	30.791	31.77	31.38	31.441	27.802	27.374	27.522	17.84	18.039	4.342	4.254	3.99	-0.084	-0.168
78.1	1.227	1.805	-0.987	1.271	3.408	3.791	1.883	2.605	-0.233	-6.934	-4.11	-4.142	-5.969	-7.304	-9.125	-8.467	-8.996	-8.8106	-4.2187	-2.543	-3.466	-4.117	-3.013	-2.688	-1.932	-1.746	0.51	-1.79	-1.87	-0.89			603.1	30.88	30.637	30.791	31.77	31.38	31.441	27.808	27.381	27.535	17.84	18.033	4.332	4.26	3.99	-0.078	-0.168
78.2	1.187	1.643	-1.201	1.241	3.175	3.318	1.719	2.412	-0.315	-6.957	-4.171	-4.217	-6.01	-7.322	-9.176	-8.502	-9.006	-8.8262	-4.2246	-2.5535	-3.46	-4.117	-3.023	-2.682	-1.938	-1.736	0.52	-1.78	-1.87	-0.9			603.2	30.877	30.631	30.786	31.77	31.38	31.437	27.808	27.371	27.532	17.83	18.039	4.332	4.26	3.99	-0.088	-0.178
78.3	0.915	1.553	-1.278	1.182	2.961	3.295	1.518	2.32	-0.525	-7.028	-4.221	-4.303	-6.073	-7.378	-9.207	-8.512	-9.025	-8.8301	-4.2293	-2.5606	-3.47	-4.121	-3.028	-2.682	-1.942	-1.722	0.53	-1.79	-1.87	-0.89			603.3	30.877	30.627	30.779	31.77	31.386	31.431	27.808	27.371	27.535	17.834	18.039	4.322	4.248	3.994	-0.088	-0.178
78.4	0.822	1.442	-1.525	1.146	2.735	2.883	1.369	2.156	-0.647	-7.112	-4.288	-4.348	-6.116	-7.397	-9.225	-8.529	-9.025	-8.8477	-4.2363	-2.5606	-3.464	-4.131	-3.033	-2.686	-1.957	-1.708	0.53	-1.8	-1.88	-0.89			603.4	30.871	30.627	30.779	31.779	31.371	31.435	27.808	27.371	27.541	17.843	18.033	4.322	4.253	3.99	-0.088	-0.174
78.5	0.868	1.373	-1.617	1.103	2.466	2.701	1.193	2.092	-0.753	-7.17	-4.338	-4.402	-6.18	-7.414	-9.221	-8.508	-9.016	-8.8418	-4.2363	-2.5606	-3.466	-4.145	-3.033	-2.692	-1.967	-1.719	0.53	-1.81	-1.89	-0.9			603.5	30.871	30.616	30.779	31.779	31.371	31.441	27.799	27.375	27.541	17.84	18.029	4.322	4.26	3.99	-0.084	-0.168
78.6	0.82	1.262	-1.602	1.062	2.065	2.497	1.053	1.901	-0.856	-7.197	-4.421	-4.45	-6.196	-7.458	-9.23	-8.522	-9.02	-8.8614	-4.25	-2.5606	-3.454	-4.152	-3.043	-2.692	-1.982	-1.726	0.53	-1.82	-1.9	-0.89			603.6	30.867	30.609	30.785	31.776	31.375	31.441	27.799	27.371	27.535	17.843	18.034	4.322	4.26	3.995	-0.088	-0.168
78.7	0.775	1.231	-1.646	1.038	2.004	2.244	0.853	1.746	-1.018	-7.248	-4.47	-4.521	-6.231	-7.509	-9.247	-8.537	-9.041	-8.8672	-4.2597	-2.5606	-3.454	-4.147	-3.052	-2.692	-1.992	-1.734	0.53	-1.83	-1.89	-0.88			603.7	30.867	30.615	30.769	31.77	31.38	31.441	27.799	27.371	27.541	17.84	18.029	4.322	4.26	3.99	-0.084	-0.174
78.8	0.739	1.154	-1.754	1.088	2.016	2.129	0.746	1.582	-0.998	-7.276	-4.561	-4.584	-6.259	-7.54	-9.28	-8.563	-9.045	-8.8614	-4.2695	-2.5625	-3.449	-4.15	-3.048	-2.682	-1.992	-1.74	0.52	-1.83	-1.89	-0.88			603.8	30.871	30.609	30.769	31.77	31.38	31.445	27.802	27.371	27.532	17.83	18.033	4.322	4.26	3.985	-0.078	-0.168
78.9	0.672	1.053	-1.782	0.844	1.937	2.117	0.551	1.516	-1.139	-7.332	-4.632	-4.656	-6.28	-7.539	-9.306	-8.582	-9.055	-8.8711	-4.2656	-2.5684	-3.463	-4.16	-3.052	-2.686	-1.993	-1.742	0.52	-1.82	-1.9	-0.88			603.9	30.871	30.605	30.779	31.766	31.38	31.451	27.808	27.375	27.535	17.834	18.039	4.31	4.254	3.983	-0.078	-0.168
79	0.639	0.989	-1.83	0.486	1.912	2.031	0.543	1.391	-1.298	-7.375	-4.712	-4.747	-6.33	-7.544	-9.34	-8.59	-9.066	-8.8555	-4.2695	-2.5692	-3.484	-4.16	-3.068	-2.692	-2	-1.73	0.52	-1.83	-1.9	-0.88			604	30.871	30.59	30.775	31.76	31.377	31.451	27.808	27.371	27.541	17.832	18.029	4.314	4.26	3.99	-0.074	-0.168
79.1	0.553	0.918	-1.847	0.015	1.653	1.842	0.523	1.391	-1.485	-7.426	-4.737	-4.82	-6.37	-7.546	-9.375	-8.616	-9.072	-8.8711	-4.2753	-2.5703	-3.486	-4.166	-3.062	-2.688	-2.004	-1.736	0.53	-1.83	-1.91	-0.89			604.1	30.861	30.59	30.759	31.76	31.371	31.451	27.808	27.371	27.532	17.832	18.029	4.31	4.26	3.98	-0.074	-0.164
79.2	0.484	0.861	-1.885	0.071	1.551	1.562	0.443	1.375	-1.688	-7.475	-4.805	-4.867	-6.413	-7.558	-9.406	-8.641	-9.057	-8.8614	-4.2753	-2.5801	-3.49	-4.174	-3.068	-2.676	-2.014	-1.73	0.53	-1.84	-1.91	-0.89			604.2	30.851	30.596	30.769	31.77	31.371	31.445	27.799	27.365	27.535	17.836	18.019	4.31	4.264	3.98	-0.068	-0.17
79.3	0.415	0.773	-1.926	0.121	1.264	1.31	0.414	1.382	-1.856	-7.53	-4.852	-4.908	-6.425	-7.613	-9.409	-8.662	-9.053	-8.8711	-4.2656	-2.586	-3.49	-4.186	-3.072	-2.682	-2.023	-1.736	0.54	-1.85	-1.92	-0.9			604.3	30.851	30.58	30.769	31.77	31.361	31.451	27.802	27.363	27.541	17.841	18.023	4.31	4.27	3.98	-0.068	-0.17
79.4	0.391	0.721	-2.02	0.256	1.196	1.063	0.318	1.451	-2.092	-7.526	-4.936	-4.932	-6.446	-7.648	-9.395	-8.672	-9.025	-8.8672	-4.2695	-2.5899	-3.486	-4.18	-3.068	-2.682	-2.029	-1.726	0.54	-1.85	-1.91	-0.91			604.4	30.841	30.576	30.765	31.77	31.361	31.451	27.808	27.369	27.541	17.83	18.019	4.31	4.26	3.984	-0.064	-0.176
79.5	0.316	0.619	-2.078	0.217	1.131	0.717	0.228	1.361	-2.012	-7.545	-4.971	-4.949	-6.452	-7.678	-9.405	-8.692	-9.025	-8.8614	-4.2792	-2.5899	-3.49	-4.19	-3.073	-2.682	-2.033	-1.73	0.55	-1.85	-1.93	-0.91			604.5	30.828	30.56	30.75	31.77	31.357	31.451	27.808	27.373	27.533	17.83	18.019	4.304	4.264	3.99	-0.068	-0.17
79.6	0.242	0.531	-2.16	0.168	1.102	0.677	0.086	1.178	-1.992	-7.59	-5.059	-4.982	-6.481	-7.687	-9.42	-8.686	-9.016	-8.8809	-4.2851	-2.5899	-3.49	-4.191	-3.084	-2.686	-2.029	-1.732	0.55	-1.85	-1.92	-0.9			604.6	30.822	30.551	30.759	31.766	31.341	31.455	27.808	27.379	27.539	17.834	18.019	4.31	4.26	3.98	-0.063	-0.17
79.7	0.145	0.457	-2.216	0.084	1.006	0.697	-0.008	0.84	-2.039	-7.676	-5.116	-5.017	-6.505	-7.728	-9.43	-8.705	-9.011	-8.8907	-4.2753	-2.5899	-3.494	-4.188	-3.089	-2.682	-2.023	-1.726	0.55	-1.86	-1.92	-0.9			604.7	30.816	30.547	30.759	31.76	31.341	31.451	27.802	27.373	27.53	17.83	18.013	4.301	4.26	3.984	-0.056	-0.17
79.8	0.107	0.426	-2.291	0.014	0.934	0.662	-0.078	0.656	-2.109	-7.731	-5.19	-5.092	-6.539	-7.759	-9.459	-8.713	-9.014	-8.8907	-4.2734	-2.5899	-3.511	-4.182	-3.089	-2.686	-2.025	-1.73	0.55	-1.86	-1.91	-0.9			604.8	30.81	30.541	30.759	31.77	31.341	31.451	27.818	27.379	27.534	17.83	18.019	4.31	4.256	3.99	-0.064	-0.17
79.9	0.029	0.379	-2.332	0.01	0.86	0.743	-0.197	0.667	-2.131	-7.807	-5.218	-5.162	-6.559	-7.777	-9.475	-8.727	-9.01	-8.9024	-4.28	-2.5887	-3.521	-4.188	-3.08	-2.692	-2.014	-1.726	0.55	-1.87	-1.93	-0.89			604.9	30.8	30.531	30.755	31.77	31.332	31.455	27.808	27.373	27.532	17.83	18.019	4.301	4.244	3.99	-0.058	-0.166
80	-0.012	0.343	-2.378	-0.004	0.789	0.543	-0.256	0.582	-2.137	-7.858	-5.235	-5.213	-6.577	-7.802	-9.461	-8.743	-9.004	-8.9121	-4.2871	-2.5996	-3.527	-4.182	-3.084	-2.692	-2.033	-1.716	0.56	-1.87	-1.94	-0.87			605	30.8	30.531	30.75	31.77	31.332	31.461	27.808	27.379	27.532	17.824	18.009	4.295	4.25	3.99	-0.054	-0.17
80.1	-0.092	0.285	-2.469	-0.01	0.707	0.425	-0.176	0.527	-2.139	-7.932	-5.262	-5.232	-6.596	-7.811	-9.47	-8.746	-9.025	-8.9121	-4.2871	-2.6094	-3.525	-4.191	-3.084	-2.692	-2.033	-1.716	0.56	-1.88	-1.93	-0.87			605.1	30.791	30.531	30.75	31.77	31.326	31.451	27.812	27.374	27.532	17.83	18.009	4.301	4.24	3.99	-0.048	-0.17
80.2	-0.147	0.213	-2.535	-0.07	0.62	0.147	-0.24	0.428	-2.158	-7.986	-5.315	-5.264	-6.627	-7.832	-9.475	-8.752	-9.031	-8.9219	-4.2871	-2.6094	-3.54	-4.201	-3.089	-2.692	-2.044	-1.716	0.57	-1.89	-1.92	-0.88			605.2	30.785	30.515	30.75	31.766	31.332	31.455	27.818	27.375	27.526	17.83	18.013	4.301	4.24	3.98	-0.048	-0.166
80.3	-0.174	0.143	-2.615	-0.086	0.498	0.009	-0.477	0.361	-2.217	-8.02	-5.371	-5.263	-6.636	-7.851	-9.463	-8.746	-9.025	-8.9278	-4.2871	-2.6153	-3.54	-4.201	-3.084	-2.697	-2.047	-1.71	0.58	-1.9	-1.93	-0.89			605.3	30.781	30.51	30.75	31.77	31.322	31.461	27.818	27.371	27.532	17.82	18.009	4.304	4.231	3.98	-0.048	-0.16
80.4	-0.209	0.083	-2.676	-0.156	0.377	0	-0.688	0.325	-2.281	-8.055	-5.397	-5.322	-6.659	-7.857	-9.471	-8.738	-9.021	-8.9317	-4.2921	-2.6094	-3.539	-4.207	-3.084	-2.704	-2.059	-1.72	0.59	-1.89	-1.94	-0.88			605.4	30.767	30.51	30.746	31.77	31.322	31.461	27.818	27.375	27.522	17.824	18.009	4.301	4.231	3.984	-0.048	-0.16
80.5	-0.254	-0.008	-2.775	-0.217	0.233	0.002	-0.91	0.291	-2.362	-8.123	-5.43	-5.338	-6.672	-7.867	-9.475	-8.739	-9.029	-8.9317	-4.2851	-2.6192	-3.536	-4.216	-3.084	-2.704	-2.053	-1.719	0.62	-1.9	-1.94	-0.88			605.5	30.752	30.496	30.734	31.77	31.312	31.461	27.818	27.371	27.526	17.83	18.009	4.301	4.234	3.98	-0.045	-0.17
80.6	-0.3	-0.039	-2.821	-0.274	0.186	-0.072	-1.066	0.221	-2.403	-8.225	-5.481	-5.383	-6.68	-7.849	-9.465	-8.754	-9.021	-8.9414	-4.2851	-2.6192	-3.54	-4.219	-3.093	-2.694	-2.053	-1.716	0.62	-1.91	-1.94	-0.88			605.6	30.742	30.48	30.746	31.766	31.312	31.455	27.818	27.365	27.522	17.82	18	4.301	4.231	3.98	-0.048	-0.166
80.7	-0.283	-0.054	-2.885	-0.314	0.185	-0.104	-1.041	0.166	-2.474	-8.266	-5.511	-5.422	-6.711	-7.873	-9.459	-8.766	-9.025	-8.9551	-4.28	-2.6289	-3.55	-4.219	-3.092	-2.688	-2.059	-1.72	0.62	-1.91	-1.93	-0.88			605.7	30.732	30.476	30.73	31.76	31.3	31.461	27.818	27.371	27.522	17.82	18.004	4.301	4.234	3.98	-0.045	-0.16
80.8	-0.303	-0.107	-2.894	-0.307	-0.078	-0.16	-1.068	0.116	-2.5	-8.317	-5.497	-5.443	-6.725	-7.882	-9.45	-8.786	-9.012	-8.961	-4.2871	-2.6348	-3.56	-4.219	-3.103	-2.68	-2.063	-1.72	0.63	-1.91	-1.94	-0.89			605.8	30.732	30.461	30.734	31.77	31.3	31.461	27.818	27.365	27.516	17.81	18.009	4.291	4.24	3.974	-0.039	-0.17
80.9	-0.315	-0.161	-2.934	-0.336	-0.099	-0.205	-1.131	0.092	-2.547	-8.375	-5.516	-5.468	-6.73	-7.861	-9.45	-8.79	-9.016	-8.9707	-4.2871	-2.6504	-3.57	-4.215	-3.121	-2.665	-2.063	-1.726	0.64	-1.91	-1.94	-0.88			605.9	30.714	30.451	30.736	31.77	31.291	31.451	27.822	27.371	27.522	17.814	18.002	4.295	4.231	3.98	-0.039	-0.17
81	-0.334	-0.227	-2.975	-0.367	-0.359	-0.227	-1.158	0.045	-2.588	-8.426	-5.521	-5.461	-6.739	-7.871	-9.456	-8.791	-9.016	-8.961	-4.2871	-2.6406	-3.575	-4.227	-3.121	-2.653	-2.072	-1.726	0.65	-1.91	-1.94	-0.88			606	30.72	30.451	30.72	31.766	31.291	31.456	27.828	27.363	27.516	17.81	18.008	4.293	4.234	3.971	-0.039	-0.165
81.1	-0.396	-0.268	-3.039	-0.434	-0.504	-0.297	-1.252	0.027	-2.692	-8.461	-5.559	-5.461	-6.75	-7.873	-9.461	-8.791	-9.035	-8.9707	-4.2871	-2.6289	-3.566	-4.234	-3.134	-2.653	-2.072	-1.73	0.64	-1.92	-1.94	-0.89			606.1	30.711	30.441	30.72	31.77	31.281	31.463	27.818	27.369	27.522	17.81	17.998	4.293	4.24	3.971	-0.045	-0.158
81.2	-0.402	-0.363	-3.071	-0.471	-0.79	-0.362	-1.298	-0.015	-2.776	-8.516	-5.6	-5.432	-6.754	-7.876	-9.45	-8.801	-9.031	-8.9805	-4.2968	-2.625	-3.574	-4.246	-3.14	-2.657	-2.083	-1.726	0.65	-1.92	-1.94	-0.89			606.2	30.701	30.431	30.72	31.77	31.285	31.451	27.818	27.363	27.51	17.804	18.002	4.293	4.229	3.965	-0.029	-0.154
81.3	-0.488	-0.4	-3.119	-0.543	-0.662	-0.453	-1.34	-0.076	-2.903	-8.535	-5.62	-5.451	-6.766	-7.9	-9.444	-8.807	-9.025	-8.9766	-4.2968	-2.6289	-3.579	-4.24	-3.134	-2.663	-2.094	-1.726	0.67	-1.92	-1.94	-0.89			606.3	30.695	30.431	30.72	31.77	31.281	31.451	27.822	27.369	27.51	17.814	18.008	4.281	4.223	3.971	-0.039	-0.158
81.4	-0.483	-0.453	-3.141	-0.597	-0.64	-0.548	-1.377	-0.168	-2.983	-8.617	-5.661	-5.463	-6.76	-7.912	-9.45	-8.807	-9.035	-8.9825	-4.2871	-2.6309	-3.599	-4.25	-3.14	-2.657	-2.104	-1.72	0.67	-1.91	-1.94	-0.9			606.4	30.701	30.417	30.711	31.766	31.271	31.445	27.828	27.363	27.514	17.81	18.008	4.281	4.229	3.971	-0.035	-0.158
81.5	-0.718	-0.462	-3.182	-0.647	-0.636	-0.608	-1.44	-0.223	-3.078	-8.666	-5.686	-5.473	-6.764	-7.902	-9.47	-8.795	-9.035	-8.9825	-4.2871	-2.6289	-3.609	-4.26	-3.14	-2.657	-2.104	-1.716	0.68	-1.92	-1.94	-0.91			606.5	30.695	30.398	30.711	31.76	31.271	31.451	27.828	27.359	27.52	17.81	18.002	4.281	4.219	3.959	-0.029	-0.158
81.6	-0.818	-0.494	-3.152	-0.682	-0.705	-0.703	-1.477	-0.283	-3.112	-8.706	-5.706	-5.486	-6.77	-7.882	-9.473	-8.799	-9.039	-8.9883	-4.291	-2.6395	-3.62	-4.266	-3.144	-2.667	-2.113	-1.71	0.69	-1.93	-1.94	-0.91			606.6	30.681	30.398	30.711	31.772	31.275	31.451	27.828	27.359	27.51	17.799	18.009	4.285	4.209	3.963	-0.029	-0.154
81.7	-0.932	-0.518	-3.149	-0.676	-0.724	-0.699	-1.557	-0.359	-3.155	-8.766	-5.735	-5.512	-6.784	-7.873	-9.489	-8.789	-9.055	-8.9883	-4.2929	-2.6465	-3.63	-4.27	-3.142	-2.663	-2.109	-1.716	0.7	-1.93	-1.95	-0.9			606.7	30.673	30.389	30.711	31.772	31.271	31.455	27.828	27.354	27.51	17.793	18.009	4.281	4.209	3.959	-0.029	-0.148
81.8	-0.918	-0.599	-3.164	-0.674	-0.72	-0.877	-1.647	-0.419	-3.192	-8.776	-5.766	-5.533	-6.784	-7.882	-9.491	-8.803	-9.074	-8.9825	-4.291	-2.6418	-3.65	-4.277	-3.148	-2.667	-2.104	-1.72	0.7	-1.93	-1.95	-0.91			606.8	30.67	30.389	30.701	31.772	31.271	31.461	27.833	27.351	27.51	17.799	18.013	4.281	4.214	3.959	-0.035	-0.158
81.9	-0.887	-0.643	-3.197	-0.697	-0.744	-1.008	-1.717	-0.459	-3.257	-8.766	-5.792	-5.537	-6.801	-7.892	-9.495	-8.819	-9.082	-8.9922	-4.2968	-2.6348	-3.646	-4.272	-3.148	-2.676	-2.113	-1.726	0.72	-1.93	-1.96	-0.92			606.9	30.66	30.379	30.701	31.767	31.271	31.461	27.84	27.351	27.504	17.799	18.009	4.281	4.211	3.949	-0.029	-0.158
82	-0.906	-0.709	-3.239	-0.724	-0.769	-1.201	-1.754	-0.492	-3.307	-8.785	-5.821	-5.557	-6.805	-7.903	-9.491	-8.834	-9.086	-9.002	-4.2968	-2.6348	-3.646	-4.281	-3.138	-2.676	-2.123	-1.734	0.76	-1.93	-1.95	-0.92			607	30.664	30.379	30.701	31.76	31.261	31.451	27.84	27.345	27.51	17.799	18.009	4.271	4.215	3.953	-0.024	-0.154
82.1	-0.98	-0.782	-3.25	-0.77	-0.83	-1.278	-1.767	-0.533	-3.342	-8.817	-5.825	-5.571	-6.805	-7.902	-9.494	-8.87	-9.086	-9.0078	-4.2968	-2.6348	-3.65	-4.287	-3.142	-2.687	-2.122	-1.746	0.82	-1.95	-1.95	-0.91			607.1	30.662	30.369	30.701	31.76	31.261	31.451	27.835	27.351	27.51	17.793	18	4.271	4.221	3.959	-0.017	-0.148
82.2	-1.039	-0.852	-3.307	-0.783	-0.87	-1.403	-1.789	-0.578	-3.389	-8.826	-5.842	-5.582	-6.805	-7.902	-9.489	-8.891	-9.086	-8.9973	-4.2968	-2.6348	-3.656	-4.277	-3.138	-2.692	-2.133	-1.736	0.86	-1.96	-1.94	-0.92			607.2	30.652	30.359	30.691	31.76	31.252	31.445	27.833	27.345	27.504	17.8	18	4.275	4.215	3.949	-0.017	-0.148
82.3	-1.049	-0.877	-3.345	-0.811	-0.941	-1.384	-1.801	-0.633	-3.422	-8.891	-5.841	-5.601	-6.805	-7.912	-9.495	-8.934	-9.086	-9	-4.2968	-2.6446	-3.659	-4.287	-3.142	-2.702	-2.133	-1.74	0.9	-1.95	-1.94	-0.92			607.3	30.656	30.359	30.687	31.766	31.255	31.451	27.83	27.34	27.51	17.804	17.99	4.281	4.221	3.949	-0.027	-0.144
82.4	-1.025	-0.878	-3.401	-0.846	-0.99	-1.354	-1.816	-0.617	-3.439	-8.916	-5.864	-5.611	-6.8	-7.916	-9.51	-8.959	-9.092	-9.0059	-4.2968	-2.6492	-3.669	-4.281	-3.152	-2.704	-2.133	-1.742	0.96	-1.95	-1.93	-0.92			607.4	30.652	30.349	30.681	31.76	31.261	31.451	27.84	27.344	27.514	17.8	17.99	4.275	4.221	3.949	-0.027	-0.148
82.5	-1.027	-0.881	-3.424	-0.858	-1.065	-1.379	-1.867	-0.674	-3.418	-8.937	-5.891	-5.598	-6.789	-7.912	-9.514	-8.979	-9.086	-9.0078	-4.2968	-2.6516	-3.665	-4.291	-3.153	-2.711	-2.139	-1.74	0.96	-1.96	-1.93	-0.93			607.5	30.646	30.349	30.67	31.77	31.25	31.441	27.84	27.344	27.51	17.8	17.984	4.281	4.215	3.953	-0.027	-0.144
82.6	-1.063	-0.928	-3.481	-0.877	-1.068	-1.429	-1.92	-0.699	-3.414	-8.959	-5.911	-5.603	-6.789	-7.906	-9.519	-8.979	-9.102	-9.0078	-4.2968	-2.6446	-3.669	-4.287	-3.164	-2.717	-2.143	-1.749	0.98	-1.95	-1.92	-0.94			607.6	30.652	30.349	30.67	31.766	31.25	31.435	27.83	27.349	27.515	17.795	17.99	4.281	4.221	3.949	-0.027	-0.139
82.7	-1.158	-0.968	-3.533	-0.918	-1.095	-1.434	-1.971	-0.717	-3.432	-8.985	-5.925	-5.607	-6.78	-7.921	-9.51	-9.015	-9.105	-9.0118	-4.3105	-2.6446	-3.675	-4.287	-3.173	-2.72	-2.139	-1.755	0.94	-1.96	-1.93	-0.95			607.7	30.646	30.34	30.67	31.76	31.25	31.441	27.84	27.34	27.517	17.8	17.99	4.271	4.221	3.949	-0.027	-0.15
82.8	-1.18	-0.984	-3.615	-0.938	-1.134	-1.448	-2.014	-0.752	-3.498	-8.985	-5.962	-5.613	-6.784	-7.923	-9.51	-9.051	-9.125	-9.0176	-4.3222	-2.6446	-3.675	-4.287	-3.173	-2.737	-2.133	-1.763	0.85	-1.96	-1.94	-0.95			607.8	30.652	30.34	30.67	31.77	31.25	31.441	27.84	27.334	27.505	17.791	17.98	4.275	4.221	3.949	-0.023	-0.15
82.9	-1.238	-1.041	-3.639	-0.943	-1.204	-1.478	-2.057	-0.752	-3.519	-9.006	-5.971	-5.627	-6.793	-7.933	-9.514	-9.086	-9.137	-9.0078	-4.3164	-2.6446	-3.67	-4.287	-3.187	-2.751	-2.147	-1.779	0.77	-1.97	-1.93	-0.96			607.9	30.644	30.34	30.66	31.77	31.253	31.431	27.83	27.33	27.502	17.791	17.984	4.281	4.221	3.939	-0.021	-0.15
83	-1.256	-1.063	-3.688	-0.957	-1.246	-1.532	-2.09	-0.774	-3.574	-9.03	-5.971	-5.642	-6.78	-7.923	-9.52	-9.106	-9.142	-9.0078	-4.3164	-2.6446	-3.691	-4.291	-3.203	-2.76	-2.163	-1.775	0.66	-1.99	-1.93	-0.96			608	30.65	30.34	30.66	31.776	31.255	31.426	27.83	27.334	27.506	17.785	17.99	4.275	4.215	3.939	-0.023	-0.15
83.1	-1.29	-1.109	-3.742	-0.953	-1.324	-1.567	-2.1	-0.797	-3.596	-9.045	-5.975	-5.662	-6.784	-7.935	-9.506	-9.121	-9.145	-9.0039	-4.3164	-2.6492	-3.7	-4.291	-3.217	-2.77	-2.16	-1.775	0.64	-1.98	-1.93	-0.97			608.1	30.644	30.336	30.66	31.77	31.24	31.431	27.83	27.334	27.512	17.781	17.98	4.281	4.221	3.939	-0.017	-0.146
83.2	-1.262	-1.083	-3.815	-0.981	-1.369	-1.633	-2.137	-0.828	-3.608	-9.061	-5.981	-5.672	-6.784	-7.955	-9.514	-9.151	-9.154	-9.0071	-4.3164	-2.6563	-3.697	-4.291	-3.228	-2.777	-2.174	-1.769	0.6	-1.98	-1.94	-0.98			608.2	30.65	30.33	30.66	31.77	31.25	31.435	27.83	27.34	27.506	17.785	17.98	4.271	4.221	3.939	-0.027	-0.15
83.3	-1.279	-1.1	-3.828	-1.004	-1.426	-1.682	-2.191	-0.867	-3.613	-9.063	-6.002	-5.695	-6.793	-7.96	-9.52	-9.17	-9.164	-9.0039	-4.3164	-2.6516	-3.697	-4.301	-3.244	-2.786	-2.17	-1.77	0.65	-1.98	-1.92	-0.98			608.3	30.654	30.33	30.646	31.77	31.24	31.43	27.83	27.334	27.512	17.791	17.98	4.275	4.221	3.93	-0.027	-0.15
83.4	-1.299	-1.135	-3.83	-1.018	-1.442	-1.734	-2.231	-0.893	-3.648	-9.061	-5.991	-5.697	-6.803	-7.962	-9.534	-9.194	-9.174	-8.9981	-4.3203	-2.6348	-3.706	-4.307	-3.244	-2.797	-2.164	-1.777	0.67	-1.98	-1.92	-0.97			608.4	30.65	30.33	30.64	31.776	31.24	31.433	27.83	27.34	27.516	17.783	17.968	4.281	4.209	3.93	-0.027	-0.15
83.5	-1.31	-1.135	-3.835	-1.023	-1.459	-1.752	-2.26	-0.924	-3.666	-9.076	-5.985	-5.707	-6.821	-7.972	-9.534	-9.219	-9.189	-8.9922	-4.3222	-2.625	-3.704	-4.307	-3.244	-2.807	-2.16	-1.771	0.64	-1.98	-1.93	-0.97			608.5	30.65	30.33	30.64	31.779	31.24	31.43	27.83	27.335	27.512	17.793	17.968	4.281	4.209	3.934	-0.027	-0.15
83.6	-1.389	-1.18	-3.864	-1.029	-1.459	-1.783	-2.297	-0.947	-3.707	-9.1	-5.991	-5.723	-6.83	-7.972	-9.541	-9.259	-9.195	-8.9844	-4.3164	-2.6055	-3.726	-4.311	-3.242	-2.817	-2.154	-1.781	0.65	-1.99	-1.93	-0.98			608.6	30.654	30.32	30.64	31.776	31.24	31.43	27.83	27.342	27.516	17.789	17.968	4.281	4.213	3.931	-0.027	-0.156
83.7	-1.455	-1.236	-3.885	-1.067	-1.494	-1.793	-2.334	-0.964	-3.723	-9.131	-6.005	-5.742	-6.821	-7.972	-9.534	-9.297	-9.191	-8.9727	-4.3164	-2.5957	-3.724	-4.318	-3.252	-2.827	-2.164	-1.794	0.65	-1.99	-1.92	-0.98			608.7	30.65	30.32	30.64	31.77	31.24	31.424	27.83	27.345	27.522	17.783	17.963	4.271	4.209	3.931	-0.023	-0.15
83.8	-1.499	-1.266	-3.905	-1.082	-1.513	-1.847	-2.391	-1.002	-3.766	-9.16	-6.03	-5.773	-6.83	-7.982	-9.524	-9.33	-9.195	-8.9786	-4.3164	-2.586	-3.734	-4.318	-3.252	-2.841	-2.174	-1.81	0.66	-2	-1.92	-0.99			608.8	30.65	30.316	30.63	31.77	31.24	31.422	27.834	27.34	27.522	17.789	17.968	4.275	4.213	3.931	-0.017	-0.146
83.9	-1.504	-1.274	-3.97	-1.088	-1.578	-1.871	-2.436	-1.022	-3.803	-9.156	-6.046	-5.792	-6.834	-7.987	-9.516	-9.368	-9.195	-8.9688	-4.3164	-2.586	-3.747	-4.322	-3.267	-2.848	-2.176	-1.82	0.67	-2	-1.92	-0.99			608.9	30.65	30.31	30.63	31.776	31.24	31.412	27.84	27.344	27.51	17.789	17.959	4.285	4.209	3.935	-0.027	-0.139
84	-1.529	-1.296	-3.99	-1.108	-1.608	-1.951	-2.5	-1.053	-3.846	-9.16	-6.075	-5.777	-6.851	-7.992	-9.524	-9.401	-9.195	-8.9582	-4.3164	-2.586	-3.755	-4.332	-3.287	-2.862	-2.196	-1.83	0.66	-2.01	-1.92	-0.99			609	30.65	30.31	30.63	31.77	31.244	31.412	27.84	27.34	27.51	17.779	17.963	4.291	4.209	3.931	-0.027	-0.139
84.1	-1.539	-1.285	-3.994	-1.127	-1.623	-2.002	-2.514	-1.068	-3.883	-9.165	-6.071	-5.785	-6.85	-8.001	-9.536	-9.42	-9.205	-8.9512	-4.3164	-2.586	-3.757	-4.332	-3.296	-2.877	-2.203	-1.834	0.67	-2	-1.91	-1.01			609.1	30.65	30.31	30.63	31.766	31.24	31.406	27.84	27.344	27.51	17.784	17.968	4.291	4.199	3.935	-0.023	-0.139
84.2	-1.553	-1.301	-4.03	-1.158	-1.638	-2.067	-2.541	-1.074	-3.893	-9.17	-6.091	-5.793	-6.873	-8.011	-9.545	-9.43	-9.215	-8.9473	-4.3203	-2.5742	-3.761	-4.326	-3.302	-2.881	-2.203	-1.851	0.67	-2.01	-1.92	-1			609.2	30.655	30.31	30.627	31.772	31.236	31.412	27.84	27.344	27.504	17.781	17.959	4.281	4.203	3.941	-0.017	-0.139
84.3	-1.583	-1.307	-4.021	-1.177	-1.656	-2.092	-2.561	-1.084	-3.912	-9.176	-6.106	-5.793	-6.875	-8.011	-9.553	-9.446	-9.219	-8.9414	-4.3164	-2.5645	-3.767	-4.326	-3.312	-2.898	-2.199	-1.861	0.66	-2	-1.93	-1			609.3	30.662	30.31	30.621	31.772	31.23	31.406	27.84	27.349	27.51	17.785	17.963	4.281	4.199	3.941	-0.021	-0.135
84.4	-1.611	-1.322	-4.002	-1.195	-1.67	-2.139	-2.596	-1.088	-3.936	-9.156	-6.112	-5.803	-6.883	-8.011	-9.553	-9.45	-9.225	-8.9473	-4.3164	-2.5594	-3.761	-4.32	-3.303	-2.909	-2.199	-1.865	0.65	-2.01	-1.92	-1.01			609.4	30.662	30.31	30.611	31.768	31.23	31.412	27.843	27.34	27.51	17.791	17.968	4.286	4.194	3.933	-0.023	-0.139
84.5	-1.649	-1.316	-4.045	-1.213	-1.681	-2.172	-2.621	-1.117	-3.951	-9.16	-6.132	-5.822	-6.885	-8.013	-9.553	-9.461	-9.225	-8.9512	-4.3144	-2.5664	-3.771	-4.33	-3.314	-2.915	-2.203	-1.88	0.66	-2.02	-1.92	-1.01			609.5	30.662	30.301	30.611	31.772	31.23	31.402	27.849	27.344	27.51	17.781	17.968	4.293	4.201	3.939	-0.017	-0.139
84.6	-1.692	-1.312	-4.059	-1.227	-1.707	-2.208	-2.664	-1.139	-3.946	-9.17	-6.131	-5.826	-6.885	-8.009	-9.555	-9.45	-9.225	-8.9512	-4.33	-2.5567	-3.781	-4.326	-3.324	-2.903	-2.209	-1.89	0.66	-2.02	-1.92	-1.01			609.6	30.662	30.301	30.611	31.772	31.23	31.392	27.849	27.34	27.504	17.781	17.959	4.285	4.201	3.939	-0.017	-0.139
84.7	-1.693	-1.311	-4.071	-1.258	-1.726	-2.231	-2.711	-1.163	-3.965	-9.156	-6.143	-5.833	-6.887	-8.007	-9.545	-9.475	-9.225	-8.9512	-4.3359	-2.5567	-3.779	-4.326	-3.324	-2.907	-2.207	-1.905	0.66	-2.03	-1.91	-1.01			609.7	30.666	30.297	30.601	31.767	31.23	31.392	27.849	27.34	27.51	17.771	17.959	4.291	4.201	3.93	-0.027	-0.139
84.8	-1.678	-1.322	-4.08	-1.277	-1.738	-2.282	-2.74	-1.162	-3.975	-9.166	-6.153	-5.832	-6.885	-8.028	-9.545	-9.491	-9.234	-8.9473	-4.3457	-2.5567	-3.788	-4.326	-3.334	-2.917	-2.213	-1.912	0.66	-2.02	-1.91	-1.01			609.8	30.662	30.301	30.601	31.77	31.23	31.385	27.838	27.344	27.51	17.765	17.953	4.291	4.191	3.933	-0.023	-0.135
84.9	-1.703	-1.342	-4.055	-1.297	-1.758	-2.323	-2.75	-1.172	-3.981	-9.18	-6.18	-5.842	-6.89	-8.035	-9.534	-9.496	-9.225	-8.9414	-4.3554	-2.5567	-3.789	-4.326	-3.343	-2.913	-2.223	-1.91	0.67	-2.03	-1.93	-1.01			609.9	30.662	30.301	30.601	31.77	31.23	31.39	27.838	27.34	27.51	17.771	17.959	4.295	4.195	3.93	-0.017	-0.129
85	-1.709	-1.357	-4.063	-1.308	-1.763	-2.336	-2.754	-1.182	-4.012	-9.186	-6.184	-5.861	-6.903	-8.062	-9.534	-9.51	-9.225	-8.9512	-4.3554	-2.5469	-3.796	-4.32	-3.353	-2.903	-2.233	-1.919	0.69	-2.03	-1.92	-1.01			610	30.662	30.301	30.601	31.766	31.23	31.381	27.849	27.344	27.504	17.771	17.963	4.291	4.205	3.93	-0.017	-0.139
85.1	-1.717	-1.352	-4.094	-1.346	-1.769	-2.362	-2.76	-1.19	-4.041	-9.19	-6.2	-5.873	-6.918	-8.062	-9.54	-9.506	-9.225	-8.9473	-4.3496	-2.5469	-3.796	-4.326	-3.349	-2.897	-2.24	-1.925	0.7	-2.02	-1.93	-1.02			610.1	30.652	30.297	30.601	31.77	31.23	31.381	27.838	27.34	27.51	17.759	17.959	4.291	4.201	3.933	-0.017	-0.139
85.2	-1.733	-1.382	-4.119	-1.36	-1.782	-2.352	-2.77	-1.203	-4.063	-9.207	-6.2	-5.883	-6.934	-8.058	-9.543	-9.516	-9.221	-8.9414	-4.3554	-2.5371	-3.786	-4.32	-3.349	-2.903	-2.25	-1.929	0.71	-2.02	-1.93	-1.03			610.2	30.652	30.291	30.596	31.766	31.23	31.385	27.838	27.34	27.515	17.763	17.959	4.281	4.201	3.93	-0.029	-0.148
85.3	-1.738	-1.426	-4.125	-1.397	-1.799	-2.362	-2.775	-1.234	-4.043	-9.211	-6.204	-5.892	-6.959	-8.052	-9.54	-9.516	-9.215	-8.9473	-4.3496	-2.5274	-3.79	-4.321	-3.349	-2.913	-2.244	-1.939	0.71	-2.03	-1.93	-1.03			610.3	30.656	30.291	30.589	31.76	31.23	31.39	27.838	27.34	27.522	17.769	17.954	4.285	4.201	3.93	-0.029	-0.135
85.4	-1.736	-1.486	-4.146	-1.397	-1.812	-2.373	-2.801	-1.253	-4.047	-9.231	-6.231	-5.912	-6.955	-8.052	-9.54	-9.516	-9.205	-8.9512	-4.3601	-2.5059	-3.8	-4.328	-3.353	-2.893	-2.244	-1.939	0.73	-2.05	-1.94	-1.03			610.4	30.652	30.291	30.58	31.77	31.234	31.381	27.842	27.335	27.522	17.773	17.961	4.291	4.201	3.93	-0.025	-0.129
85.5	-1.733	-1.506	-4.155	-1.416	-1.802	-2.408	-2.834	-1.262	-4.053	-9.227	-6.235	-5.911	-6.959	-8.048	-9.545	-9.526	-9.209	-8.9375	-4.3554	-2.5059	-3.806	-4.322	-3.347	-2.893	-2.25	-1.945	0.74	-2.04	-1.94	-1.03			610.5	30.648	30.301	30.58	31.77	31.24	31.385	27.847	27.342	27.526	17.769	17.949	4.285	4.201	3.93	-0.019	-0.135
85.6	-1.729	-1.518	-4.149	-1.438	-1.802	-2.416	-2.869	-1.266	-4.063	-9.236	-6.255	-5.926	-6.961	-8.041	-9.535	-9.53	-9.225	-8.9414	-4.3554	-2.5059	-3.814	-4.328	-3.352	-2.893	-2.25	-1.939	0.74	-2.04	-1.93	-1.03			610.6	30.642	30.297	30.58	31.77	31.24	31.381	27.847	27.332	27.522	17.769	17.953	4.291	4.205	3.93	-0.019	-0.129
85.7	-1.758	-1.536	-4.168	-1.453	-1.806	-2.412	-2.891	-1.293	-4.086	-9.239	-6.264	-5.941	-6.975	-8.052	-9.543	-9.536	-9.234	-8.9414	-4.371	-2.5059	-3.829	-4.322	-3.353	-2.897	-2.25	-1.945	0.74	-2.04	-1.93	-1.03			610.7	30.642	30.291	30.58	31.779	31.24	31.381	27.847	27.332	27.522	17.769	17.949	4.281	4.199	3.924	-0.029	-0.129
85.8	-1.787	-1.561	-4.186	-1.461	-1.834	-2.412	-2.91	-1.313	-4.099	-9.26	-6.282	-5.955	-6.991	-8.062	-9.54	-9.536	-9.238	-8.9414	-4.3769	-2.5059	-3.825	-4.328	-3.349	-2.903	-2.25	-1.949	0.74	-2.05	-1.94	-1.03			610.8	30.646	30.291	30.576	31.776	31.24	31.371	27.847	27.336	27.516	17.759	17.953	4.281	4.203	3.93	-0.029	-0.129
85.9	-1.787	-1.586	-4.214	-1.488	-1.867	-2.412	-2.944	-1.338	-4.11	-9.276	-6.296	-5.971	-7	-8.076	-9.534	-9.545	-9.244	-8.9473	-4.373	-2.5098	-3.825	-4.32	-3.337	-2.903	-2.24	-1.956	0.75	-2.06	-1.94	-1.04			610.9	30.648	30.291	30.56	31.779	31.24	31.371	27.847	27.342	27.522	17.763	17.959	4.285	4.209	3.93	-0.029	-0.125
86	-1.797	-1.625	-4.235	-1.506	-1.884	-2.405	-2.992	-1.354	-4.117	-9.28	-6.311	-5.992	-6.998	-8.082	-9.53	-9.545	-9.244	-8.9414	-4.3671	-2.5156	-3.829	-4.326	-3.349	-2.903	-2.232	-1.96	0.74	-2.07	-1.94	-1.04			611	30.646	30.287	30.56	31.779	31.24	31.371	27.859	27.342	27.512	17.759	17.953	4.291	4.213	3.93	-0.025	-0.119
86.1	-1.809	-1.656	-4.244	-1.526	-1.914	-2.407	-3.012	-1.373	-4.115	-9.299	-6.321	-5.982	-7.02	-8.085	-9.514	-9.536	-9.259	-8.9368	-4.3593	-2.5196	-3.835	-4.316	-3.334	-2.897	-2.238	-1.976	0.74	-2.07	-1.95	-1.04			611.1	30.642	30.291	30.56	31.779	31.24	31.371	27.859	27.342	27.512	17.763	17.959	4.295	4.219	3.92	-0.019	-0.129
86.2	-1.807	-1.693	-4.242	-1.527	-1.95	-2.449	-3.022	-1.383	-4.135	-9.295	-6.335	-5.996	-7.016	-8.089	-9.513	-9.536	-9.256	-8.9414	-4.3593	-2.5254	-3.829	-4.316	-3.339	-2.907	-2.238	-1.98	0.76	-2.06	-1.95	-1.04			611.2	30.642	30.281	30.56	31.785	31.24	31.365	27.859	27.345	27.516	17.759	17.953	4.291	4.219	3.92	-0.015	-0.125
86.3	-1.793	-1.722	-4.254	-1.547	-1.963	-2.451	-3.055	-1.394	-4.145	-9.305	-6.343	-6.012	-7.01	-8.083	-9.502	-9.54	-9.256	-8.9414	-4.3691	-2.5156	-3.84	-4.307	-3.33	-2.917	-2.238	-1.976	0.76	-2.07	-1.96	-1.03			611.3	30.638	30.281	30.56	31.779	31.24	31.371	27.847	27.351	27.522	17.763	17.959	4.291	4.213	3.92	-0.019	-0.119
86.4	-1.828	-1.727	-4.275	-1.557	-1.982	-2.451	-3.082	-1.383	-4.186	-9.311	-6.356	-6.012	-7	-8.095	-9.493	-9.537	-9.256	-8.9375	-4.3691	-2.5156	-3.847	-4.311	-3.334	-2.922	-2.242	-1.97	0.77	-2.08	-1.95	-1.04			611.4	30.632	30.291	30.55	31.779	31.236	31.371	27.847	27.34	27.522	17.759	17.963	4.291	4.219	3.92	-0.019	-0.119
86.5	-1.834	-1.742	-4.278	-1.567	-2.008	-2.451	-3.096	-1.399	-4.201	-9.326	-6.366	-6.017	-6.991	-8.101	-9.495	-9.537	-9.266	-8.9356	-4.3847	-2.5196	-3.851	-4.32	-3.339	-2.922	-2.238	-1.976	0.78	-2.07	-1.96	-1.03			611.5	30.632	30.291	30.55	31.785	31.23	31.361	27.847	27.34	27.512	17.764	17.959	4.285	4.213	3.914	-0.029	-0.119
86.6	-1.843	-1.746	-4.285	-1.584	-2.033	-2.461	-3.111	-1.397	-4.227	-9.336	-6.381	-6.023	-6.995	-8.115	-9.489	-9.547	-9.266	-8.9473	-4.3847	-2.5254	-3.857	-4.326	-3.339	-2.913	-2.242	-1.966	0.8	-2.07	-1.96	-1.03			611.6	30.632	30.291	30.546	31.779	31.24	31.361	27.851	27.344	27.512	17.761	17.959	4.291	4.219	3.92	-0.029	-0.115
86.7	-1.832	-1.755	-4.309	-1.577	-2.068	-2.473	-3.141	-1.42	-4.229	-9.35	-6.38	-6.023	-7.014	-8.125	-9.485	-9.551	-9.266	-8.9414	-4.3886	-2.5254	-3.861	-4.316	-3.334	-2.913	-2.252	-1.966	0.8	-2.07	-1.96	-1.04			611.7	30.642	30.291	30.541	31.776	31.24	31.355	27.857	27.34	27.516	17.765	17.959	4.291	4.219	3.92	-0.029	-0.119
86.8	-1.887	-1.785	-4.336	-1.592	-2.103	-2.483	-3.147	-1.428	-4.227	-9.36	-6.391	-6.021	-7.02	-8.132	-9.495	-9.557	-9.266	-8.9375	-4.3945	-2.5254	-3.87	-4.311	-3.339	-2.917	-2.248	-1.96	0.81	-2.07	-1.96	-1.04			611.8	30.632	30.291	30.541	31.77	31.24	31.361	27.857	27.34	27.522	17.761	17.963	4.281	4.219	3.91	-0.029	-0.119
86.9	-1.869	-1.793	-4.369	-1.586	-2.144	-2.523	-3.162	-1.449	-4.233	-9.377	-6.391	-6.021	-7.009	-8.126	-9.485	-9.557	-9.266	-8.9317	-4.3906	-2.5254	-3.87	-4.32	-3.332	-2.915	-2.266	-1.976	0.8	-2.08	-1.97	-1.03			611.9	30.642	30.291	30.541	31.77	31.24	31.361	27.857	27.344	27.514	17.761	17.959	4.281	4.209	3.91	-0.029	-0.119
87	-1.822	-1.793	-4.381	-1.594	-2.198	-2.547	-3.172	-1.452	-4.252	-9.371	-6.382	-6.035	-7.002	-8.128	-9.499	-9.557	-9.251	-8.9278	-4.3886	-2.5156	-3.876	-4.316	-3.349	-2.915	-2.279	-1.97	0.82	-2.08	-1.98	-1.03			612	30.642	30.291	30.541	31.77	31.24	31.349	27.853	27.34	27.52	17.765	17.963	4.281	4.213	3.91	-0.035	-0.114
87.1	-1.822	-1.769	-4.408	-1.602	-2.232	-2.573	-3.191	-1.463	-4.263	-9.387	-6.391	-6.041	-7.02	-8.117	-9.49	-9.557	-9.244	-8.9219	-4.3886	-2.5059	-3.88	-4.331	-3.342	-2.903	-2.279	-1.97	0.82	-2.1	-1.99	-1.03			612.1	30.638	30.291	30.541	31.777	31.244	31.34	27.851	27.344	27.52	17.761	17.965	4.281	4.219	3.91	-0.029	-0.107
87.2	-1.772	-1.772	-4.426	-1.627	-2.244	-2.602	-3.205	-1.477	-4.281	-9.401	-6.395	-6.045	-7.034	-8.113	-9.487	-9.567	-9.244	-8.9317	-4.3945	-2.5156	-3.886	-4.328	-3.339	-2.897	-2.26	-1.97	0.84	-2.09	-1.98	-1.03			612.2	30.632	30.291	30.541	31.772	31.259	31.34	27.857	27.349	27.514	17.761	17.953	4.286	4.219	3.915	-0.029	-0.117
87.3	-1.818	-1.789	-4.424	-1.637	-2.254	-2.612	-3.217	-1.502	-4.311	-9.415	-6.405	-6.066	-7.034	-8.117	-9.483	-9.557	-9.25	-8.9278	-4.4042	-2.5059	-3.89	-4.328	-3.339	-2.897	-2.254	-1.969	0.84	-2.1	-1.98	-1.02			612.3	30.632	30.291	30.529	31.781	31.255	31.33	27.857	27.353	27.52	17.754	17.959	4.293	4.219	3.91	-0.039	-0.117
87.4	-1.838	-1.796	-4.449	-1.658	-2.269	-2.621	-3.221	-1.512	-4.319	-9.426	-6.425	-6.072	-7.034	-8.117	-9.487	-9.563	-9.244	-8.9219	-4.414	-2.5098	-3.9	-4.322	-3.33	-2.897	-2.26	-1.976	0.84	-2.1	-1.98	-1.01			612.4	30.632	30.291	30.525	31.781	31.24	31.33	27.857	27.349	27.52	17.763	17.959	4.281	4.214	3.91	-0.034	-0.117
87.5	-1.963	-1.832	-4.476	-1.652	-2.294	-2.631	-3.256	-1.524	-4.322	-9.446	-6.432	-6.076	-7.03	-8.126	-9.493	-9.557	-9.254	-8.918	-4.4042	-2.5156	-3.91	-4.332	-3.33	-2.893	-2.254	-1.976	0.85	-2.12	-1.98	-1.01			612.5	30.642	30.291	30.519	31.777	31.24	31.334	27.857	27.349	27.514	17.759	17.949	4.285	4.216	3.91	-0.027	-0.125
87.6	-2.059	-1.861	-4.5	-1.647	-2.322	-2.658	-3.301	-1.557	-4.319	-9.455	-6.436	-6.086	-7.024	-8.136	-9.493	-9.561	-9.254	-8.9219	-4.4042	-2.5196	-3.907	-4.338	-3.33	-2.887	-2.254	-1.966	0.85	-2.12	-1.97	-1.01			612.6	30.637	30.291	30.519	31.779	31.236	31.336	27.857	27.349	27.52	17.759	17.949	4.291	4.214	3.9	-0.027	-0.119
87.7	-2.109	-1.887	-4.506	-1.647	-2.328	-2.686	-3.328	-1.572	-4.312	-9.469	-6.452	-6.092	-7.034	-8.142	-9.483	-9.567	-9.254	-8.9278	-4.414	-2.5293	-3.917	-4.338	-3.334	-2.887	-2.26	-1.966	0.86	-2.12	-1.97	-1.01			612.7	30.63	30.291	30.519	31.779	31.23	31.334	27.857	27.353	27.52	17.754	17.954	4.291	4.211	3.904	-0.023	-0.115
87.8	-2.152	-1.9	-4.516	-1.66	-2.353	-2.734	-3.365	-1.58	-4.324	-9.477	-6.466	-6.105	-7.043	-8.136	-9.473	-9.577	-9.254	-8.9317	-4.414	-2.5391	-3.911	-4.338	-3.334	-2.897	-2.254	-1.966	0.86	-2.12	-1.97	-1.02			612.8	30.627	30.291	30.509	31.779	31.23	31.34	27.857	27.349	27.525	17.759	17.965	4.281	4.211	3.91	-0.027	-0.109
87.9	-2.176	-1.912	-4.505	-1.674	-2.396	-2.772	-3.381	-1.559	-4.356	-9.481	-6.461	-6.101	-7.043	-8.142	-9.479	-9.577	-9.25	-8.9317	-4.4179	-2.5449	-3.921	-4.352	-3.339	-2.893	-2.252	-1.956	0.87	-2.13	-1.98	-1.02			612.9	30.63	30.291	30.505	31.779	31.23	31.33	27.861	27.349	27.522	17.75	17.959	4.281	4.211	3.91	-0.027	-0.109
88	-2.233	-1.911	-4.522	-1.678	-2.39	-2.819	-3.4	-1.554	-4.381	-9.496	-6.464	-6.096	-7.047	-8.142	-9.495	-9.573	-9.234	-8.9356	-4.4199	-2.5352	-3.921	-4.348	-3.343	-2.883	-2.262	-1.956	0.86	-2.14	-1.99	-1.03			613	30.63	30.291	30.5	31.785	31.23	31.33	27.867	27.354	27.522	17.754	17.963	4.285	4.205	3.9	-0.027	-0.119
88.1	-2.252	-1.908	-4.524	-1.697	-2.379	-2.842	-3.408	-1.557	-4.412	-9.5	-6.464	-6.103	-7.049	-8.132	-9.485	-9.577	-9.244	-8.9375	-4.4179	-2.5352	-3.927	-4.338	-3.349	-2.887	-2.272	-1.951	0.87	-2.14	-1.99	-1.03			613.1	30.63	30.291	30.49	31.779	31.23	31.33	27.857	27.361	27.512	17.759	17.968	4.281	4.211	3.9	-0.037	-0.119
88.2	-2.238	-1.906	-4.53	-1.695	-2.386	-2.852	-3.412	-1.563	-4.438	-9.526	-6.488	-6.098	-7.03	-8.125	-9.485	-9.577	-9.244	-8.9317	-4.4238	-2.5391	-3.941	-4.342	-3.349	-2.881	-2.272	-1.956	0.86	-2.13	-1.99	-1.02			613.2	30.636	30.291	30.49	31.779	31.23	31.33	27.857	27.361	27.512	17.754	17.972	4.281	4.211	3.9	-0.033	-0.119
88.3	-2.254	-1.936	-4.532	-1.721	-2.398	-2.852	-3.441	-1.576	-4.451	-9.53	-6.49	-6.103	-7.02	-8.13	-9.484	-9.577	-9.254	-8.9278	-4.4187	-2.5449	-3.941	-4.338	-3.347	-2.876	-2.272	-1.956	0.87	-2.12	-2	-1.03			613.3	30.63	30.291	30.48	31.779	31.23	31.33	27.857	27.351	27.512	17.759	17.968	4.271	4.211	3.894	-0.027	-0.129
[truncated: 1,367 more rows]
[truncated: 128 more columns]

## Sheet: Fig 3f
Turnover (min-1)
wt	No enzyme	D319A	D320A	H389A	H393A	H529A
0.05075	-0.00305	-0.006526	0.0006514	0.0001015	-7.078e-05	-0.0009901
0.07892	-0.003823	-0.0004511	0.0008303	0.001003	0.0006769	0.0009205
[truncated: 2 more rows]

## Sheet: Fig 4f
	n7						n13
[truncated: 9 more rows]

## Sheet: Fig 6
Fig 6b - NDST1 alone K5 BLI															Fig 6c - NDST1 alone K5 BLI - NaCl titration																	Fig 6e - NDST1-nAb7 K5 BLI																Fig 6e - NDST1-nAb13 K5 BLI
[truncated: 3,002 more rows]
[truncated: 26 more columns]

[truncated: 5 more sheets: Supp Fig 2, Supp Fig 3, Supp Fig 4, Supp Fig 5, Supp Fig 12]
